# Supplementary material for: Selection and Regulatory Network Analysis of Differential CircRNAs in the Hypothalamus of Goats with High and Low Reproductive Capacity
Source: Int J Mol Sci. 2024 Sep 28;25(19):10479. doi: 10.3390/ijms251910479 (PMC11476610; doi:10.3390/ijms251910479)
Supplement: Supplementary file 1 [file ijms-25-10479-s001.zip › Table S1.xlsx]

## Sheet: Sheet1
Hypothalamic difference circRNA between high and low fecundity goats
id	baseMean	baseMeanA	baseMeanB	foldChange	log2FoldChange	pval
chicirc_091702	21.6342	47.5953	0	0	-Inf	0.00150166
chicirc_145301	2.16494	4.56502	0.164881	0.0361184	-4.79112	0.00183952
chicirc_145345	10.594	15.9372	6.14133	0.385345	-1.37578	0.00351817
chicirc_185982	3.49826	6.34663	1.12462	0.177199	-2.49656	0.00360132
chicirc_123158	10.2373	19.3576	2.63704	0.136228	-2.87591	0.00381331
chicirc_107827	12.043	18.0457	7.04084	0.390168	-1.35783	0.00484795
chicirc_190900	1.64588	3.44122	0.149771	0.0435228	-4.52209	0.00549251
chicirc_198514	1.27087	2.79592	0	0	-Inf	0.00559677
chicirc_116507	2.49059	4.69192	0.656145	0.139846	-2.83809	0.00581748
chicirc_016207	2.50608	5.13579	0.314652	0.0612667	-4.02875	0.006446
chicirc_181779	13.0259	18.8899	8.13923	0.430878	-1.21465	0.00721237
chicirc_147079	1.88769	3.84525	0.256395	0.0666784	-3.90664	0.00739256
chicirc_019769	6.08216	9.92832	2.87702	0.289779	-1.78698	0.0083227
chicirc_063269	1.15269	2.53591	0	0	-Inf	0.00860837
chicirc_040498	1.1305	2.4871	0	0	-Inf	0.00898549
chicirc_075269	1.24446	2.73781	0	0	-Inf	0.00907703
chicirc_171987	1.83273	3.72433	0.256395	0.0688433	-3.86054	0.0116445
chicirc_011342	8.34626	12.2996	5.05179	0.410728	-1.28374	0.012105
chicirc_002259	1.13303	2.49266	0	0	-Inf	0.013733
chicirc_058744	10.4654	14.9891	6.69568	0.446702	-1.16262	0.0154621
chicirc_100288	1.46441	3.00617	0.1796	0.0597438	-4.06507	0.0160758
chicirc_122566	6.65875	10.1452	3.75338	0.369967	-1.43453	0.0161958
chicirc_132845	1.12559	2.47629	0	0	-Inf	0.0170394
chicirc_156594	4.79861	7.65759	2.41613	0.31552	-1.6642	0.0173224
chicirc_009115	2.38367	4.57696	0.555938	0.121465	-3.04139	0.018091
chicirc_153193	1.07133	2.35693	0	0	-Inf	0.0191426
chicirc_175778	1.68291	3.29621	0.338497	0.102693	-3.28359	0.0205463
chicirc_177584	1.02653	2.25836	0	0	-Inf	0.0206184
chicirc_038569	1.75588	3.48894	0.311664	0.0893291	-3.48473	0.0207391
chicirc_143625	1.47055	3.01968	0.1796	0.0594765	-4.07154	0.0207693
chicirc_010801	1.60396	3.52871	0	0	-Inf	0.0220155
chicirc_119122	4.21333	9.0896	0.149771	0.0164772	-5.92338	0.0223057
chicirc_115097	4.47531	7.22756	2.18177	0.301868	-1.72801	0.0225571
chicirc_089677	1.91186	3.63424	0.476545	0.131126	-2.93097	0.0228521
chicirc_175674	5.40033	8.6637	2.68086	0.309435	-1.69229	0.0233407
chicirc_174431	1.88856	3.61818	0.447218	0.123603	-3.01621	0.0233715
chicirc_003039	2.13695	3.96464	0.613874	0.154837	-2.69117	0.0239256
chicirc_001486	0.93216	2.05075	0	0	-Inf	0.0243596
chicirc_116849	0.91785	2.01927	0	0	-Inf	0.0250178
chicirc_178798	3.91135	6.49251	1.76038	0.271141	-1.88289	0.0250234
chicirc_079822	3.46843	5.83935	1.49266	0.255622	-1.96792	0.0258588
chicirc_138370	1.98366	3.85077	0.427741	0.111079	-3.17034	0.0260202
chicirc_112201	0.945302	2.07966	0	0	-Inf	0.026212
chicirc_087638	1.07591	2.367	0	0	-Inf	0.0265968
chicirc_092173	6.09489	9.34567	3.3859	0.362296	-1.46476	0.0280305
chicirc_032380	0.972633	2.13979	0	0	-Inf	0.0283729
chicirc_137530	1.8663	3.51634	0.491264	0.139709	-2.8395	0.0289873
chicirc_097731	0.956877	2.10513	0	0	-Inf	0.0291107
chicirc_158837	1.15996	2.3722	0.149771	0.0631362	-3.98539	0.0301218
chicirc_189299	3.20464	5.51735	1.27738	0.23152	-2.11079	0.0307277
chicirc_009807	1.5887	3.30087	0.161892	0.0490454	-4.34974	0.0309034
chicirc_073808	0.888737	1.95522	0	0	-Inf	0.0326872
chicirc_019227	2.75195	4.85253	1.00146	0.206378	-2.27664	0.0333489
chicirc_110734	4.96112	7.76805	2.62201	0.337538	-1.56688	0.0335043
chicirc_145077	0.860589	1.8933	0	0	-Inf	0.0343743
chicirc_104297	3.75254	5.81259	2.03584	0.350247	-1.51356	0.0344181
chicirc_186022	3.73916	6.11791	1.75686	0.287167	-1.80004	0.0346213
chicirc_106817	2.65758	4.68177	0.970751	0.207347	-2.26988	0.0353265
chicirc_176754	1.53827	3.03609	0.29009	0.0955473	-3.38764	0.0358236
chicirc_174873	1.83188	3.41365	0.51373	0.150493	-2.73223	0.0361627
chicirc_152999	0.831558	1.82943	0	0	-Inf	0.0362643
chicirc_164007	1.79207	3.296	0.538801	0.163471	-2.61289	0.0374322
chicirc_171466	1.04757	2.30465	0	0	-Inf	0.037918
chicirc_087111	2.94196	5.0022	1.2251	0.244911	-2.02967	0.0379332
chicirc_180360	2.81965	4.90675	1.08041	0.220189	-2.18319	0.038044
chicirc_035964	1.46787	2.8812	0.29009	0.100684	-3.3121	0.0385634
chicirc_121131	10.9057	14.9959	7.49732	0.499959	-1.00012	0.0387587
chicirc_171854	1.74389	3.32326	0.427741	0.128711	-2.95779	0.0390644
chicirc_033184	1.43214	2.73208	0.348849	0.127686	-2.96933	0.0400806
chicirc_153082	1.42042	2.76548	0.299543	0.108315	-3.20669	0.0405983
chicirc_122820	2.52308	4.47279	0.898323	0.200842	-2.31587	0.0416585
chicirc_144568	2.51913	4.4009	0.950993	0.21609	-2.21029	0.0417574
chicirc_080679	1.39216	2.65296	0.341493	0.128721	-2.95768	0.0418908
chicirc_121597	0.753697	1.65813	0	0	-Inf	0.0422331
chicirc_109497	0.758227	1.6681	0	0	-Inf	0.0424361
chicirc_016303	1.65039	3.03039	0.500389	0.165124	-2.59838	0.0425638
chicirc_162187	5.87963	9.17647	3.13226	0.341336	-1.55073	0.0427223
chicirc_197318	1.28294	2.60696	0.1796	0.0688928	-3.8595	0.04294
chicirc_020206	0.857144	1.88572	0	0	-Inf	0.0432261
chicirc_041718	3.00975	4.98799	1.36121	0.272896	-1.87357	0.04327
chicirc_093110	9.62483	13.6727	6.25161	0.457233	-1.129	0.0434174
chicirc_001879	0.853759	1.87827	0	0	-Inf	0.0434669
chicirc_091717	0.853759	1.87827	0	0	-Inf	0.0434669
chicirc_020695	0.848869	1.86751	0	0	-Inf	0.043819
chicirc_145057	0.998241	2.19613	0	0	-Inf	0.0438464
chicirc_183736	0.845073	1.85916	0	0	-Inf	0.0440957
chicirc_028798	0.842834	1.85423	0	0	-Inf	0.0442602
chicirc_129558	2.25782	4.03065	0.780455	0.19363	-2.36862	0.0444323
chicirc_103354	2.40912	4.31072	0.824455	0.191257	-2.38642	0.0446684
chicirc_029001	0.829317	1.8245	0	0	-Inf	0.0452758
chicirc_154174	3.32764	5.49457	1.52187	0.276978	-1.85216	0.0457151
chicirc_049857	1.49798	2.87693	0.348849	0.121257	-3.04386	0.0457444
chicirc_058496	4.48299	7.04506	2.34794	0.333274	-1.58522	0.0467377
chicirc_131745	9.05035	12.5871	6.10308	0.484869	-1.04433	0.0469242
chicirc_030156	0.800361	1.76079	0	0	-Inf	0.0475877
chicirc_164349	0.789796	1.73755	0	0	-Inf	0.0484807
chicirc_186754	0.78823	1.73411	0	0	-Inf	0.0486155
chicirc_175981	0.890629	1.95938	0	0	-Inf	0.0488441
chicirc_135897	1.06692	2.34723	0	0	-Inf	0.0489745
chicirc_057818	3.1604	5.23235	1.43378	0.274022	-1.86764	0.0492069
chicirc_049203	1.22139	2.68706	0	0	-Inf	0.049328
chicirc_201387	3.97918	6.13279	2.1845	0.356201	-1.48924	0.0493384
chicirc_057519	0.778811	1.71338	0	0	-Inf	0.0494393
chicirc_197891	1.91516	3.50831	0.587536	0.16747	-2.57803	0.0494965
chicirc_171606	0.772911	1.7004	0	0	-Inf	0.0499672
chicirc_079536	2.80494	0.373512	4.83112	12.9343	3.69313	0.00298784
chicirc_021036	1.84154	0	3.37615	Inf	Inf	0.00318327
chicirc_035587	3.86678	0.900987	6.33828	7.03482	2.81451	0.00454673
chicirc_176138	5.53115	2.07479	8.41146	4.05413	2.01939	0.00591362
chicirc_178961	1.62895	0	2.98642	Inf	Inf	0.00601886
chicirc_032742	1.77371	0	3.2518	Inf	Inf	0.00741278
chicirc_141034	2.45707	0.328012	4.23128	12.8998	3.68927	0.00774929
chicirc_014324	3.62303	1.03767	5.77749	5.56773	2.47709	0.00795684
chicirc_160714	1.9557	0	3.58545	Inf	Inf	0.00895077
chicirc_042928	1.62053	0	2.97096	Inf	Inf	0.0102599
chicirc_086743	1.92351	0.217801	3.34493	15.3577	3.94089	0.010512
chicirc_069130	9.02113	4.62869	12.6815	2.73976	1.45405	0.0106863
chicirc_165122	3.43967	0.80429	5.63581	7.00719	2.80884	0.0107713
chicirc_081998	1.97664	0.217801	3.44235	15.805	3.98231	0.0116663
chicirc_050595	15.2829	9.71642	19.9215	2.0503	1.03583	0.0123413
chicirc_049641	1.35668	0	2.48725	Inf	Inf	0.0124672
chicirc_081287	14.8886	9.41279	19.4518	2.06652	1.04721	0.0127496
chicirc_188160	1.40715	0	2.57977	Inf	Inf	0.0136964
chicirc_007430	1.36713	0	2.5064	Inf	Inf	0.0144843
chicirc_188197	4.19973	1.39966	6.53312	4.66766	2.2227	0.0147594
chicirc_141884	3.6712	1.19087	5.73815	4.81847	2.26858	0.0159694
chicirc_187003	4.44468	1.87157	6.58894	3.52055	1.8158	0.015971
chicirc_045000	1.28745	0	2.36032	Inf	Inf	0.0162689
chicirc_162631	3.60546	1.19339	5.61553	4.70555	2.23436	0.0165521
chicirc_100403	16.8166	10.5634	22.0276	2.08528	1.06024	0.0182466
chicirc_008215	3.18337	0.958252	5.03763	5.2571	2.39427	0.0184713
chicirc_020599	14.3076	9.06952	18.6727	2.05884	1.04183	0.0188108
chicirc_039331	3.80149	1.25139	5.92657	4.73599	2.24366	0.0189119
chicirc_192056	2.14184	0.217801	3.74521	17.1955	4.10396	0.021381
chicirc_065670	1.66792	0.179747	2.90807	16.1787	4.01602	0.0224624
chicirc_015844	2.832	0.701524	4.6074	6.5677	2.71539	0.0225002
chicirc_079173	1.66413	0.148265	2.92736	19.744	4.30334	0.022556
chicirc_196380	3.10185	0.881271	4.95233	5.61953	2.49045	0.0238618
chicirc_164368	2.0636	0.373512	3.472	9.29556	3.21654	0.023958
chicirc_182084	1.41394	0	2.59222	Inf	Inf	0.0240169
chicirc_019753	4.42461	1.80391	6.60853	3.66345	1.8732	0.0242834
chicirc_070737	1.35723	0	2.48825	Inf	Inf	0.0245648
chicirc_023605	2.39697	0.58474	3.90717	6.68189	2.74026	0.0246239
chicirc_038415	3.79405	1.37719	5.80811	4.21738	2.07635	0.0248115
chicirc_188191	2.68047	0.795837	4.25099	5.34154	2.41726	0.0248671
chicirc_048274	1.21907	0	2.23497	Inf	Inf	0.0251
chicirc_197480	1.21448	0	2.22655	Inf	Inf	0.0252607
chicirc_126890	5.30751	2.59291	7.56968	2.91938	1.54566	0.0254681
chicirc_073842	3.58339	1.27617	5.50607	4.31453	2.1092	0.0274295
chicirc_169514	2.41566	0.61535	3.91591	6.36372	2.66987	0.0282183
chicirc_077002	6.39536	3.19368	9.06343	2.83792	1.50484	0.0282832
chicirc_114269	3.01996	1.01112	4.694	4.64239	2.21487	0.0289086
chicirc_157308	2.01843	0.409047	3.35958	8.21319	3.03794	0.0290827
chicirc_016196	1.57146	0.204523	2.71057	13.2531	3.72826	0.0292247
chicirc_032564	1.1967	0	2.19395	Inf	Inf	0.030855
chicirc_074207	6.34082	3.53892	8.67574	2.45152	1.29368	0.0318389
chicirc_033453	6.12969	3.31763	8.47307	2.55396	1.35273	0.0326499
chicirc_179329	2.9106	1.11134	4.40998	3.96815	1.98847	0.0329014
chicirc_171769	1.8378	0.296531	3.12219	10.529	3.3963	0.0340656
chicirc_060641	1.57566	0.179747	2.73892	15.2377	3.92957	0.0341568
chicirc_057701	2.64382	0.593062	4.35279	7.33952	2.87569	0.0343851
chicirc_112776	1.10901	0	2.03318	Inf	Inf	0.0347679
chicirc_017440	1.10411	0	2.02421	Inf	Inf	0.0350097
chicirc_042705	1.09699	0	2.01115	Inf	Inf	0.0353665
chicirc_064688	8.84485	5.25079	11.8399	2.25488	1.17305	0.0353727
chicirc_035965	2.57167	0.670043	4.15636	6.20312	2.63299	0.0354418
chicirc_193363	1.09041	0	1.99908	Inf	Inf	0.0357013
chicirc_077775	2.25341	0.602072	3.62952	6.02839	2.59177	0.0367756
chicirc_183250	2.25105	0.578036	3.64523	6.30623	2.65678	0.0368371
chicirc_093534	2.95596	0.974843	4.60689	4.72578	2.24055	0.0368935
chicirc_058417	1.91124	0.328012	3.2306	9.84903	3.29998	0.0371572
chicirc_142653	1.4839	0.179747	2.57069	14.3017	3.83812	0.037601
chicirc_042877	5.11691	2.37776	7.39953	3.11197	1.63783	0.0381988
chicirc_199086	1.03787	0	1.90275	Inf	Inf	0.0385673
chicirc_116980	1.46856	0.179747	2.54257	14.1453	3.82225	0.0386576
chicirc_016975	1.63841	0.204523	2.83332	13.8533	3.79216	0.0390366
chicirc_037474	4.61895	1.45843	7.25272	4.97295	2.3141	0.0397562
chicirc_070989	2.13304	0.653404	3.36608	5.1516	2.36502	0.0414192
chicirc_131715	1.54544	0.179747	2.68352	14.9294	3.90009	0.0415365
chicirc_169480	4.56208	2.06949	6.63925	3.20816	1.68175	0.0422413
chicirc_095574	2.518	0.701524	4.03173	5.7471	2.52284	0.0422559
chicirc_008429	2.94054	1.08317	4.48834	4.14369	2.05092	0.0428692
chicirc_053890	4.20057	1.74095	6.25025	3.59015	1.84404	0.0428868
chicirc_179910	3.07753	1.19922	4.64278	3.87151	1.9529	0.0429597
chicirc_185304	1.07985	0	1.97972	Inf	Inf	0.0430763
chicirc_054984	1.80406	0.328012	3.03411	9.24997	3.20945	0.043133
chicirc_174150	1.50059	0.204523	2.58064	12.6178	3.65739	0.0434021
chicirc_115492	4.44364	2.04901	6.43917	3.14258	1.65195	0.0439418
chicirc_188666	1.89221	0.42977	3.11091	7.23855	2.8557	0.0441335
chicirc_028912	1.06117	0	1.94548	Inf	Inf	0.044176
chicirc_110383	3.61486	0.42977	6.2691	14.5871	3.86662	0.0449768
chicirc_081599	1.04071	0	1.90796	Inf	Inf	0.0454355
chicirc_125021	1.03934	0	1.90546	Inf	Inf	0.0455216
chicirc_052352	3.33106	1.21586	5.09373	4.18942	2.06675	0.0455717
chicirc_000395	1.83417	0.366067	3.05759	8.35254	3.06221	0.0462159
chicirc_085839	1.08888	0	1.99628	Inf	Inf	0.0464576
chicirc_075966	1.42609	0.179747	2.46472	13.7121	3.77738	0.0468172
chicirc_038133	3.96469	1.93122	5.65926	2.93041	1.5511	0.0468659
chicirc_115031	4.25189	1.97038	6.15315	3.12283	1.64285	0.0469344
chicirc_159507	1.08599	0	1.99097	Inf	Inf	0.0472348
chicirc_020576	4.26064	2.03981	6.11132	2.99602	1.58305	0.0474115
chicirc_032758	8.53806	5.31201	11.2264	2.11341	1.07957	0.0477855
chicirc_005287	3.51825	1.56106	5.14924	3.29855	1.72183	0.0489169
chicirc_060510	1.08713	0	1.99307	Inf	Inf	0.0493461
chicirc_142423	1.37177	0.148265	2.39136	16.1289	4.01158	0.0495903
