# Supplementary material for: Selection and Regulatory Network Analysis of Differential CircRNAs in the Hypothalamus of Goats with High and Low Reproductive Capacity
Source: Int J Mol Sci. 2024 Sep 28;25(19):10479. doi: 10.3390/ijms251910479 (PMC11476610; doi:10.3390/ijms251910479)
Supplement: Supplementary file 1 [file ijms-25-10479-s001.zip › Table S2.xlsx]

## Sheet: Sheet1
Differential expression of hypothalamic circRNA target genes in high-fecundity and low-fecundity Black sheep in central Sichuan: Annotation of the GO pathway
GO ID (level1)	GO Term (level1)	GO ID (level2)	GO Term (level2)	number_of_out (All)	Genes_of_out
GO:0008150	Biological Process	GO:0007610	behavior	10	ENSCHIG00000011906,ENSCHIG00000013152,ENSCHIG00000015141,ENSCHIG00000016370,ENSCHIG00000018376,ENSCHIG00000019109,ENSCHIG00000020362,ENSCHIG00000020521,ENSCHIG00000020594,ENSCHIG00000021977
GO:0008150	Biological Process	GO:0040011	locomotion	19	ENSCHIG00000002945,ENSCHIG00000011093,ENSCHIG00000013152,ENSCHIG00000016417,ENSCHIG00000016980,ENSCHIG00000017444,ENSCHIG00000017707,ENSCHIG00000017782,ENSCHIG00000018376,ENSCHIG00000019835,ENSCHIG00000020594,ENSCHIG00000021497,ENSCHIG00000021971,ENSCHIG00000021977,ENSCHIG00000022880,ENSCHIG00000023154,ENSCHIG00000025886,ENSCHIG00000026598,ENSCHIG00000026694
GO:0008150	Biological Process	GO:0032502	developmental process	49	ENSCHIG00000000474,ENSCHIG00000001175,ENSCHIG00000004522,ENSCHIG00000004810,ENSCHIG00000010495,ENSCHIG00000011238,ENSCHIG00000011906,ENSCHIG00000012324,ENSCHIG00000013152,ENSCHIG00000014105,ENSCHIG00000015141,ENSCHIG00000016370,ENSCHIG00000016417,ENSCHIG00000016980,ENSCHIG00000017368,ENSCHIG00000017444,ENSCHIG00000017576,ENSCHIG00000017707,ENSCHIG00000017782,ENSCHIG00000017963,ENSCHIG00000018326,…
GO:0008150	Biological Process	GO:0051179	localization	53	ENSCHIG00000000114,ENSCHIG00000002945,ENSCHIG00000003788,ENSCHIG00000003930,ENSCHIG00000004810,ENSCHIG00000006953,ENSCHIG00000009253,ENSCHIG00000009608,ENSCHIG00000009871,ENSCHIG00000010044,ENSCHIG00000010306,ENSCHIG00000011093,ENSCHIG00000011238,ENSCHIG00000011485,ENSCHIG00000011569,ENSCHIG00000011906,ENSCHIG00000013152,ENSCHIG00000013804,ENSCHIG00000014468,ENSCHIG00000014849,ENSCHIG00000016370,…
GO:0008150	Biological Process	GO:0048518	positive regulation of biological process	48	ENSCHIG00000002945,ENSCHIG00000003788,ENSCHIG00000003930,ENSCHIG00000008429,ENSCHIG00000009253,ENSCHIG00000009871,ENSCHIG00000010044,ENSCHIG00000010495,ENSCHIG00000011093,ENSCHIG00000011147,ENSCHIG00000011238,ENSCHIG00000011569,ENSCHIG00000012271,ENSCHIG00000015239,ENSCHIG00000015855,ENSCHIG00000016370,ENSCHIG00000016417,ENSCHIG00000016668,ENSCHIG00000017368,ENSCHIG00000017444,ENSCHIG00000017576,…
GO:0008150	Biological Process	GO:0051704	multi-organism process	9	ENSCHIG00000004522,ENSCHIG00000004810,ENSCHIG00000017576,ENSCHIG00000018358,ENSCHIG00000019162,ENSCHIG00000021977,ENSCHIG00000024498,ENSCHIG00000025886,ENSCHIG00000025904
GO:0008150	Biological Process	GO:0043473	pigmentation	2	ENSCHIG00000000114,ENSCHIG00000015141
GO:0008150	Biological Process	GO:0022610	biological adhesion	12	ENSCHIG00000002945,ENSCHIG00000009966,ENSCHIG00000011093,ENSCHIG00000011906,ENSCHIG00000016417,ENSCHIG00000016980,ENSCHIG00000018376,ENSCHIG00000019162,ENSCHIG00000019835,ENSCHIG00000023904,ENSCHIG00000026598,ENSCHIG00000026694
GO:0008150	Biological Process	GO:0044419	biological process involved in interspecies interaction between organisms	12	ENSCHIG00000000114,ENSCHIG00000003788,ENSCHIG00000014468,ENSCHIG00000016417,ENSCHIG00000017707,ENSCHIG00000020976,ENSCHIG00000021035,ENSCHIG00000021497,ENSCHIG00000022746,ENSCHIG00000023131,ENSCHIG00000024735,ENSCHIG00000024764
GO:0008150	Biological Process	GO:0048519	negative regulation of biological process	40	ENSCHIG00000003788,ENSCHIG00000008429,ENSCHIG00000009253,ENSCHIG00000010495,ENSCHIG00000011147,ENSCHIG00000011569,ENSCHIG00000011906,ENSCHIG00000012271,ENSCHIG00000013152,ENSCHIG00000014105,ENSCHIG00000014468,ENSCHIG00000015141,ENSCHIG00000015239,ENSCHIG00000016417,ENSCHIG00000017444,ENSCHIG00000017707,ENSCHIG00000017963,ENSCHIG00000018326,ENSCHIG00000018376,ENSCHIG00000018493,ENSCHIG00000019109,…
GO:0008150	Biological Process	GO:0016032	viral process	4	ENSCHIG00000003788,ENSCHIG00000004522,ENSCHIG00000023714,ENSCHIG00000024764
GO:0008150	Biological Process	GO:0022414	reproductive process	11	ENSCHIG00000004522,ENSCHIG00000004810,ENSCHIG00000017576,ENSCHIG00000018358,ENSCHIG00000019162,ENSCHIG00000020348,ENSCHIG00000020594,ENSCHIG00000021977,ENSCHIG00000024498,ENSCHIG00000025886,ENSCHIG00000025904
GO:0008150	Biological Process	GO:0000003	reproduction	11	ENSCHIG00000004522,ENSCHIG00000004810,ENSCHIG00000017576,ENSCHIG00000018358,ENSCHIG00000019162,ENSCHIG00000020348,ENSCHIG00000020594,ENSCHIG00000021977,ENSCHIG00000024498,ENSCHIG00000025886,ENSCHIG00000025904
GO:0008150	Biological Process	GO:0051703	biological process involved in intraspecies interaction between organisms	1	ENSCHIG00000020594
GO:0008150	Biological Process	GO:0050789	regulation of biological process	87	ENSCHIG00000000474,ENSCHIG00000002945,ENSCHIG00000003788,ENSCHIG00000003930,ENSCHIG00000004810,ENSCHIG00000008429,ENSCHIG00000009253,ENSCHIG00000009329,ENSCHIG00000009871,ENSCHIG00000010044,ENSCHIG00000010495,ENSCHIG00000011093,ENSCHIG00000011147,ENSCHIG00000011238,ENSCHIG00000011569,ENSCHIG00000011906,ENSCHIG00000012271,ENSCHIG00000012324,ENSCHIG00000012628,ENSCHIG00000012974,ENSCHIG00000013017,…
GO:0008150	Biological Process	GO:0032501	multicellular organismal process	50	ENSCHIG00000000474,ENSCHIG00000001175,ENSCHIG00000002945,ENSCHIG00000004522,ENSCHIG00000004810,ENSCHIG00000009253,ENSCHIG00000010495,ENSCHIG00000011238,ENSCHIG00000011906,ENSCHIG00000012324,ENSCHIG00000013152,ENSCHIG00000014105,ENSCHIG00000014468,ENSCHIG00000015141,ENSCHIG00000016370,ENSCHIG00000016980,ENSCHIG00000017576,ENSCHIG00000017707,ENSCHIG00000017782,ENSCHIG00000017963,ENSCHIG00000018358,…
GO:0008150	Biological Process	GO:0050896	response to stimulus	64	ENSCHIG00000000114,ENSCHIG00000000474,ENSCHIG00000002945,ENSCHIG00000003788,ENSCHIG00000008105,ENSCHIG00000008429,ENSCHIG00000009253,ENSCHIG00000009614,ENSCHIG00000009871,ENSCHIG00000010044,ENSCHIG00000011093,ENSCHIG00000011147,ENSCHIG00000012974,ENSCHIG00000013017,ENSCHIG00000013152,ENSCHIG00000014093,ENSCHIG00000014105,ENSCHIG00000014468,ENSCHIG00000015119,ENSCHIG00000015239,ENSCHIG00000015855,…
GO:0008150	Biological Process	GO:0065007	biological regulation	90	ENSCHIG00000000474,ENSCHIG00000002945,ENSCHIG00000003788,ENSCHIG00000003930,ENSCHIG00000004522,ENSCHIG00000004810,ENSCHIG00000008429,ENSCHIG00000009253,ENSCHIG00000009329,ENSCHIG00000009871,ENSCHIG00000010044,ENSCHIG00000010495,ENSCHIG00000011093,ENSCHIG00000011147,ENSCHIG00000011238,ENSCHIG00000011569,ENSCHIG00000011906,ENSCHIG00000012271,ENSCHIG00000012324,ENSCHIG00000012628,ENSCHIG00000012974,…
GO:0008150	Biological Process	GO:0009987	cellular process	132	ENSCHIG00000000114,ENSCHIG00000000474,ENSCHIG00000001175,ENSCHIG00000002945,ENSCHIG00000003788,ENSCHIG00000003930,ENSCHIG00000004522,ENSCHIG00000004810,ENSCHIG00000006953,ENSCHIG00000008105,ENSCHIG00000009253,ENSCHIG00000009329,ENSCHIG00000009608,ENSCHIG00000009780,ENSCHIG00000009871,ENSCHIG00000009936,ENSCHIG00000009966,ENSCHIG00000010044,ENSCHIG00000010306,ENSCHIG00000010331,ENSCHIG00000010495,…
GO:0008150	Biological Process	GO:0023052	signaling	45	ENSCHIG00000000474,ENSCHIG00000009253,ENSCHIG00000009871,ENSCHIG00000010044,ENSCHIG00000011093,ENSCHIG00000011147,ENSCHIG00000011906,ENSCHIG00000012974,ENSCHIG00000013017,ENSCHIG00000014093,ENSCHIG00000014105,ENSCHIG00000014468,ENSCHIG00000015119,ENSCHIG00000015239,ENSCHIG00000016417,ENSCHIG00000017576,ENSCHIG00000017707,ENSCHIG00000017963,ENSCHIG00000018376,ENSCHIG00000018493,ENSCHIG00000018843,…
GO:0008150	Biological Process	GO:0110148	biomineralization	1	ENSCHIG00000022956
GO:0008150	Biological Process	GO:0002376	immune system process	15	ENSCHIG00000000114,ENSCHIG00000008429,ENSCHIG00000009253,ENSCHIG00000009614,ENSCHIG00000011093,ENSCHIG00000014468,ENSCHIG00000016417,ENSCHIG00000017707,ENSCHIG00000018376,ENSCHIG00000019467,ENSCHIG00000021497,ENSCHIG00000022746,ENSCHIG00000024672,ENSCHIG00000024733,ENSCHIG00000026598
GO:0008150	Biological Process	GO:0008152	metabolic process	82	ENSCHIG00000000474,ENSCHIG00000002945,ENSCHIG00000003788,ENSCHIG00000003930,ENSCHIG00000004522,ENSCHIG00000004810,ENSCHIG00000006953,ENSCHIG00000008105,ENSCHIG00000009253,ENSCHIG00000009329,ENSCHIG00000009780,ENSCHIG00000009871,ENSCHIG00000009936,ENSCHIG00000010044,ENSCHIG00000010495,ENSCHIG00000011147,ENSCHIG00000011569,ENSCHIG00000012271,ENSCHIG00000012324,ENSCHIG00000012628,ENSCHIG00000012974,…
GO:0008150	Biological Process	GO:0048511	rhythmic process	1	ENSCHIG00000017576
GO:0008150	Biological Process	GO:0040007	growth	2	ENSCHIG00000017576,ENSCHIG00000023154
GO:0003674	Molecular Function	GO:0005488	binding	117	ENSCHIG00000000114,ENSCHIG00000000474,ENSCHIG00000001740,ENSCHIG00000002769,ENSCHIG00000003373,ENSCHIG00000003788,ENSCHIG00000003930,ENSCHIG00000004522,ENSCHIG00000004810,ENSCHIG00000005514,ENSCHIG00000006623,ENSCHIG00000008105,ENSCHIG00000009018,ENSCHIG00000009253,ENSCHIG00000009329,ENSCHIG00000009608,ENSCHIG00000009871,ENSCHIG00000009966,ENSCHIG00000010044,ENSCHIG00000010331,ENSCHIG00000010495,…
GO:0003674	Molecular Function	GO:0003774	cytoskeletal motor activity	4	ENSCHIG00000010331,ENSCHIG00000022612,ENSCHIG00000025333,ENSCHIG00000027262
GO:0003674	Molecular Function	GO:0140104	molecular carrier activity	2	ENSCHIG00000009608,ENSCHIG00000021497
GO:0003674	Molecular Function	GO:0098772	molecular function regulator	17	ENSCHIG00000000474,ENSCHIG00000012974,ENSCHIG00000013017,ENSCHIG00000014093,ENSCHIG00000015239,ENSCHIG00000015729,ENSCHIG00000015855,ENSCHIG00000018326,ENSCHIG00000018493,ENSCHIG00000018843,ENSCHIG00000019109,ENSCHIG00000020399,ENSCHIG00000021528,ENSCHIG00000021930,ENSCHIG00000021971,ENSCHIG00000022576,ENSCHIG00000026598
GO:0003674	Molecular Function	GO:0003824	catalytic activity	54	ENSCHIG00000003788,ENSCHIG00000004522,ENSCHIG00000008105,ENSCHIG00000009780,ENSCHIG00000009871,ENSCHIG00000009936,ENSCHIG00000010044,ENSCHIG00000011147,ENSCHIG00000011569,ENSCHIG00000012628,ENSCHIG00000013527,ENSCHIG00000013757,ENSCHIG00000014105,ENSCHIG00000014923,ENSCHIG00000015119,ENSCHIG00000015141,ENSCHIG00000015239,ENSCHIG00000015729,ENSCHIG00000015901,ENSCHIG00000015917,ENSCHIG00000016417,…
GO:0003674	Molecular Function	GO:0060090	molecular adaptor activity	4	ENSCHIG00000010495,ENSCHIG00000022576,ENSCHIG00000022726,ENSCHIG00000025904
GO:0003674	Molecular Function	GO:0140657	ATP-dependent activity	7	ENSCHIG00000003788,ENSCHIG00000010331,ENSCHIG00000014923,ENSCHIG00000022612,ENSCHIG00000025333,ENSCHIG00000025781,ENSCHIG00000027262
GO:0003674	Molecular Function	GO:0005198	structural molecule activity	4	ENSCHIG00000010306,ENSCHIG00000024402,ENSCHIG00000025904,ENSCHIG00000026250
GO:0003674	Molecular Function	GO:0140110	transcription regulator activity	6	ENSCHIG00000011147,ENSCHIG00000017576,ENSCHIG00000017707,ENSCHIG00000020075,ENSCHIG00000020521,ENSCHIG00000020990
GO:0003674	Molecular Function	GO:0005215	transporter activity	5	ENSCHIG00000011485,ENSCHIG00000014849,ENSCHIG00000022465,ENSCHIG00000026905,ENSCHIG00000027015
GO:0003674	Molecular Function	GO:0060089	molecular transducer activity	8	ENSCHIG00000000474,ENSCHIG00000011485,ENSCHIG00000017963,ENSCHIG00000018843,ENSCHIG00000019880,ENSCHIG00000022465,ENSCHIG00000023154,ENSCHIG00000023904
GO:0005575	Cellular Component	GO:0032991	protein-containing complex	37	ENSCHIG00000000474,ENSCHIG00000005750,ENSCHIG00000006623,ENSCHIG00000006953,ENSCHIG00000010306,ENSCHIG00000010331,ENSCHIG00000010495,ENSCHIG00000011485,ENSCHIG00000011569,ENSCHIG00000012324,ENSCHIG00000012628,ENSCHIG00000012788,ENSCHIG00000015917,ENSCHIG00000016668,ENSCHIG00000017898,ENSCHIG00000020348,ENSCHIG00000021044,ENSCHIG00000021075,ENSCHIG00000021222,ENSCHIG00000021481,ENSCHIG00000021497,…
GO:0005575	Cellular Component	GO:0110165	cellular anatomical entity	140	ENSCHIG00000000114,ENSCHIG00000000474,ENSCHIG00000001175,ENSCHIG00000002945,ENSCHIG00000003373,ENSCHIG00000003788,ENSCHIG00000003930,ENSCHIG00000004522,ENSCHIG00000004810,ENSCHIG00000005514,ENSCHIG00000005750,ENSCHIG00000006623,ENSCHIG00000006953,ENSCHIG00000008105,ENSCHIG00000009018,ENSCHIG00000009253,ENSCHIG00000009329,ENSCHIG00000009608,ENSCHIG00000009780,ENSCHIG00000009936,ENSCHIG00000009966,…
