# Supplementary material for: Selection and Regulatory Network Analysis of Differential CircRNAs in the Hypothalamus of Goats with High and Low Reproductive Capacity
Source: Int J Mol Sci. 2024 Sep 28;25(19):10479. doi: 10.3390/ijms251910479 (PMC11476610; doi:10.3390/ijms251910479)
Supplement: Supplementary file 1 [file ijms-25-10479-s001.zip › Table S3.xlsx]

## Sheet: Sheet1
Annotation of differential expression of circRNA target genes in hypothalamus of high-fecundity and low-fecundity goats by KEGG pathway
KEGG_A_class	KEGG_B_class	Pathway	out (72)	All (8865)	Pvalue	Qvalue	Pathway ID	Genes	K_IDs
Cellular Processes	Transport and catabolism	Endocytosis	8	269	0.00144212	0.151893	ko04144	ENSCHIG00000003788;ENSCHIG00000009614;ENSCHIG00000010044;ENSCHIG00000014093;ENSCHIG00000015729;ENSCHIG00000017963;ENSCHIG00000019467;ENSCHIG00000024764	K12196+K06751+K01115+K18440+K12491+K05093+K06751+K12193
Organismal Systems	Nervous system	Long-term potentiation	4	63	0.00166003	0.151893	ko04720	ENSCHIG00000015239;ENSCHIG00000018376;ENSCHIG00000026537;ENSCHIG00000026598	K04373+K04365+K07836+K04348
Environmental Information Processing	Signaling molecules and interaction	Cell adhesion molecules	6	179	0.00323204	0.160347	ko04514	ENSCHIG00000009614;ENSCHIG00000011093;ENSCHIG00000016370;ENSCHIG00000019162;ENSCHIG00000019467;ENSCHIG00000026694	K06751+K06779+K06759+K06592+K06751+K06756
Organismal Systems	Nervous system	Glutamatergic synapse	5	126	0.00350485	0.160347	ko04724	ENSCHIG00000000474;ENSCHIG00000010044;ENSCHIG00000018843;ENSCHIG00000022465;ENSCHIG00000026598	K04609+K01115+K04606+K05200+K04348
Human Diseases	Infectious disease: viral	Human immunodeficiency virus 1 infection	7	274	0.00662209	0.242369	ko05170	ENSCHIG00000009614;ENSCHIG00000019467;ENSCHIG00000021035;ENSCHIG00000022746;ENSCHIG00000023725;ENSCHIG00000024672;ENSCHIG00000026598	K06751+K06751+K04404+K05410+K12395+K08056+K04348
Environmental Information Processing	Signal transduction	MAPK signaling pathway	7	286	0.00830601	0.253333	ko04010	ENSCHIG00000015239;ENSCHIG00000017963;ENSCHIG00000018376;ENSCHIG00000021035;ENSCHIG00000022880;ENSCHIG00000026537;ENSCHIG00000026598	K04373+K05093+K04365+K04404+K04458+K07836+K04348
Human Diseases	Infectious disease: viral	Epstein-Barr virus infection	6	265	0.0203116	0.531003	ko05169	ENSCHIG00000008105;ENSCHIG00000009614;ENSCHIG00000019467;ENSCHIG00000021035;ENSCHIG00000022746;ENSCHIG00000024672	K03511+K06751+K06751+K04404+K05410+K08056
Human Diseases	Cancer: specific types	Pancreatic cancer	3	79	0.0261738	0.582737	ko05212	ENSCHIG00000008105;ENSCHIG00000010044;ENSCHIG00000018376	K03511+K01115+K04365
Organismal Systems	Endocrine system	Progesterone-mediated oocyte maturation	3	90	0.0365207	0.582737	ko04914	ENSCHIG00000015239;ENSCHIG00000018376;ENSCHIG00000021654	K04373+K04365+K03348
Human Diseases	Cancer: specific types	Thyroid cancer	2	39	0.0397347	0.582737	ko05216	ENSCHIG00000008105;ENSCHIG00000018376	K03511+K04365
Environmental Information Processing	Signal transduction	Phospholipase D signaling pathway	4	161	0.0416084	0.582737	ko04072	ENSCHIG00000000474;ENSCHIG00000010044;ENSCHIG00000018843;ENSCHIG00000020976	K04609+K01115+K04606+K00901
Human Diseases	Cancer: overview	Choline metabolism in cancer	3	97	0.0440472	0.582737	ko05231	ENSCHIG00000009936;ENSCHIG00000010044;ENSCHIG00000020976	K00994+K01115+K00901
Environmental Information Processing	Signal transduction	cAMP signaling pathway	5	239	0.0444118	0.582737	ko04024	ENSCHIG00000010044;ENSCHIG00000018376;ENSCHIG00000022465;ENSCHIG00000026537;ENSCHIG00000027015	K01115+K04365+K05200+K07836+K04962
Genetic Information Processing	Folding, sorting and degradation	Ubiquitin mediated proteolysis	4	167	0.0465375	0.582737	ko04120	ENSCHIG00000017576;ENSCHIG00000020348;ENSCHIG00000021654;ENSCHIG00000025931	K10587+K10264+K03348+K02207
Metabolism	Metabolism of other amino acids	Phosphonate and phosphinate metabolism	1	6	0.0477653	0.582737	ko00440	ENSCHIG00000009936	K00994
Metabolism	Lipid metabolism	Glycerophospholipid metabolism	3	108	0.0573083	0.597418	ko00564	ENSCHIG00000009936;ENSCHIG00000010044;ENSCHIG00000020976	K00994+K01115+K00901
Organismal Systems	Development and regeneration	Axon guidance	4	184	0.0622009	0.597418	ko04360	ENSCHIG00000013017;ENSCHIG00000023154;ENSCHIG00000023904;ENSCHIG00000026598	K07526+K05128+K07521+K04348
Human Diseases	Infectious disease: viral	Human cytomegalovirus infection	5	265	0.0637379	0.597418	ko05163	ENSCHIG00000009614;ENSCHIG00000019467;ENSCHIG00000022746;ENSCHIG00000024672;ENSCHIG00000026598	K06751+K06751+K05410+K08056+K04348
Organismal Systems	Immune system	NOD-like receptor signaling pathway	4	191	0.0693706	0.597418	ko04621	ENSCHIG00000014468;ENSCHIG00000018493;ENSCHIG00000021035;ENSCHIG00000022746	K12796+K12807+K04404+K05410
Organismal Systems	Immune system	Antigen processing and presentation	3	118	0.0708175	0.597418	ko04612	ENSCHIG00000009614;ENSCHIG00000019467;ENSCHIG00000024672	K06751+K06751+K08056
Organismal Systems	Nervous system	Neurotrophin signaling pathway	3	119	0.0722413	0.597418	ko04722	ENSCHIG00000015239;ENSCHIG00000018376;ENSCHIG00000026537	K04373+K04365+K07836
Metabolism	Lipid metabolism	Ether lipid metabolism	2	55	0.0733453	0.597418	ko00565	ENSCHIG00000009936;ENSCHIG00000010044	K00994+K01115
Human Diseases	Cancer: specific types	Endometrial cancer	2	58	0.0804015	0.597418	ko05213	ENSCHIG00000008105;ENSCHIG00000018376	K03511+K04365
Human Diseases	Neurodegenerative disease	Pathways of neurodegeneration - multiple diseases	8	557	0.0810012	0.597418	ko05022	ENSCHIG00000010331;ENSCHIG00000015141;ENSCHIG00000018376;ENSCHIG00000022465;ENSCHIG00000022612;ENSCHIG00000022746;ENSCHIG00000026598;ENSCHIG00000027015	K10408+K22913+K04365+K05200+K10408+K05410+K04348+K04962
Cellular Processes	Cell growth and death	Oocyte meiosis	3	132	0.0918927	0.597418	ko04114	ENSCHIG00000015239;ENSCHIG00000021654;ENSCHIG00000026598	K04373+K03348+K04348
Cellular Processes	Transport and catabolism	Lysosome	3	137	0.0999877	0.597418	ko04142	ENSCHIG00000002769;ENSCHIG00000023435;ENSCHIG00000023725	K24738+K24155+K12395
Human Diseases	Substance dependence	Amphetamine addiction	2	68	0.105307	0.597418	ko05031	ENSCHIG00000022465;ENSCHIG00000026598	K05200+K04348
Metabolism	Carbohydrate metabolism	Inositol phosphate metabolism	2	70	0.110515	0.597418	ko00562	ENSCHIG00000015119;ENSCHIG00000015141	K00923+K22913
Human Diseases	Cancer: specific types	Renal cell carcinoma	2	70	0.110515	0.597418	ko05211	ENSCHIG00000018376;ENSCHIG00000026537	K04365+K07836
Human Diseases	Cancer: specific types	Melanoma	2	71	0.113145	0.597418	ko05218	ENSCHIG00000008105;ENSCHIG00000018376	K03511+K04365
Metabolism	Amino acid metabolism	Lysine degradation	2	72	0.11579	0.597418	ko00310	ENSCHIG00000012628;ENSCHIG00000014870	K09188+K11703
Human Diseases	Cancer: specific types	Non-small cell lung cancer	2	72	0.11579	0.597418	ko05223	ENSCHIG00000008105;ENSCHIG00000018376	K03511+K04365
Human Diseases	Infectious disease: viral	Kaposi sarcoma-associated herpesvirus infection	4	232	0.119301	0.597418	ko05167	ENSCHIG00000009614;ENSCHIG00000019467;ENSCHIG00000022746;ENSCHIG00000026598	K06751+K06751+K05410+K04348
Human Diseases	Infectious disease: viral	Herpes simplex virus 1 infection	6	418	0.123027	0.597418	ko05168	ENSCHIG00000009614;ENSCHIG00000017444;ENSCHIG00000019467;ENSCHIG00000021035;ENSCHIG00000022746;ENSCHIG00000024672	K06751+K09228+K06751+K04404+K05410+K08056
Human Diseases	Cancer: specific types	Gastric cancer	3	151	0.124094	0.597418	ko05226	ENSCHIG00000008105;ENSCHIG00000017963;ENSCHIG00000018376	K03511+K05093+K04365
Human Diseases	Cancer: specific types	Glioma	2	76	0.126528	0.597418	ko05214	ENSCHIG00000008105;ENSCHIG00000018376	K03511+K04365
Cellular Processes	Cellular community - eukaryotes	Adherens junction	2	77	0.129249	0.597418	ko04520	ENSCHIG00000016417;ENSCHIG00000019162	K08889+K06592
Human Diseases	Cardiovascular disease	Lipid and atherosclerosis	4	241	0.13193	0.597418	ko05417	ENSCHIG00000021035;ENSCHIG00000022746;ENSCHIG00000026537;ENSCHIG00000026598	K04404+K05410+K07836+K04348
Human Diseases	Cancer: specific types	Chronic myeloid leukemia	2	82	0.143054	0.597418	ko05220	ENSCHIG00000008105;ENSCHIG00000018376	K03511+K04365
Human Diseases	Endocrine and metabolic disease	Type I diabetes mellitus	2	83	0.145852	0.597418	ko04940	ENSCHIG00000009614;ENSCHIG00000019467	K06751+K06751
Human Diseases	Immune disease	Allograft rejection	2	84	0.148662	0.597418	ko05330	ENSCHIG00000009614;ENSCHIG00000019467	K06751+K06751
Genetic Information Processing	Folding, sorting and degradation	RNA degradation	2	85	0.151483	0.597418	ko03018	ENSCHIG00000011569;ENSCHIG00000023714	K12613+K13126
Organismal Systems	Immune system	IL-17 signaling pathway	2	87	0.157157	0.597418	ko04657	ENSCHIG00000021035;ENSCHIG00000022746	K04404+K05410
Human Diseases	Immune disease	Graft-versus-host disease	2	88	0.160009	0.597418	ko05332	ENSCHIG00000009614;ENSCHIG00000019467	K06751+K06751
Organismal Systems	Endocrine system	Insulin secretion	2	89	0.162872	0.597418	ko04911	ENSCHIG00000013804;ENSCHIG00000027015	K15297+K04962
Human Diseases	Drug resistance: antineoplastic	EGFR tyrosine kinase inhibitor resistance	2	90	0.165743	0.597418	ko01521	ENSCHIG00000017963;ENSCHIG00000018376	K05093+K04365
Environmental Information Processing	Signal transduction	Ras signaling pathway	4	264	0.166556	0.597418	ko04014	ENSCHIG00000010044;ENSCHIG00000017963;ENSCHIG00000022746;ENSCHIG00000026537	K01115+K05093+K05410+K07836
Human Diseases	Neurodegenerative disease	Amyotrophic lateral sclerosis	6	458	0.166989	0.597418	ko05014	ENSCHIG00000010331;ENSCHIG00000015141;ENSCHIG00000022612;ENSCHIG00000022746;ENSCHIG00000026250;ENSCHIG00000026598	K10408+K22913+K10408+K05410+K14300+K04348
Human Diseases	Infectious disease: bacterial	Yersinia infection	3	174	0.167664	0.597418	ko05135	ENSCHIG00000015239;ENSCHIG00000021035;ENSCHIG00000022746	K04373+K04404+K05410
Human Diseases	Infectious disease: viral	Human T-cell leukemia virus 1 infection	4	266	0.169713	0.597418	ko05166	ENSCHIG00000009614;ENSCHIG00000019467;ENSCHIG00000021654;ENSCHIG00000026598	K06751+K06751+K03348+K04348
Cellular Processes	Cell growth and death	Cellular senescence	3	180	0.179704	0.597418	ko04218	ENSCHIG00000009614;ENSCHIG00000019467;ENSCHIG00000026598	K06751+K06751+K04348
Human Diseases	Cancer: specific types	Colorectal cancer	2	95	0.180231	0.597418	ko05210	ENSCHIG00000008105;ENSCHIG00000018376	K03511+K04365
Environmental Information Processing	Signal transduction	Phosphatidylinositol signaling system	2	96	0.183152	0.597418	ko04070	ENSCHIG00000015119;ENSCHIG00000020976	K00923+K00901
Human Diseases	Cancer: specific types	Prostate cancer	2	96	0.183152	0.597418	ko05215	ENSCHIG00000017963;ENSCHIG00000018376	K05093+K04365
Human Diseases	Infectious disease: viral	Hepatitis B	3	182	0.183771	0.597418	ko05161	ENSCHIG00000018376;ENSCHIG00000021035;ENSCHIG00000022746	K04365+K04404+K05410
Metabolism	Glycan biosynthesis and metabolism	Glycosaminoglycan biosynthesis - heparan sulfate / heparin	1	25	0.184662	0.597418	ko00534	ENSCHIG00000015901	K02578
Human Diseases	Immune disease	Autoimmune thyroid disease	2	97	0.186081	0.597418	ko05320	ENSCHIG00000009614;ENSCHIG00000019467	K06751+K06751
Environmental Information Processing	Signal transduction	Hippo signaling pathway - multiple species	1	27	0.19789	0.624377	ko04392	ENSCHIG00000012974	K06685
Genetic Information Processing	Folding, sorting and degradation	Protein export	1	28	0.204425	0.634062	ko03060	ENSCHIG00000020545	K12275
Organismal Systems	Immune system	Toll-like receptor signaling pathway	2	105	0.209732	0.639684	ko04620	ENSCHIG00000021035;ENSCHIG00000022746	K04404+K05410
Organismal Systems	Digestive system	Pancreatic secretion	2	108	0.218685	0.649838	ko04972	ENSCHIG00000026537;ENSCHIG00000027015	K07836+K04962
Human Diseases	Cardiovascular disease	Viral myocarditis	2	109	0.221678	0.649838	ko05416	ENSCHIG00000009614;ENSCHIG00000019467	K06751+K06751
Metabolism	Lipid metabolism	Fatty acid elongation	1	31	0.223715	0.649838	ko00062	ENSCHIG00000024735	K07509
Organismal Systems	Environmental adaptation	Circadian entrainment	2	113	0.23368	0.655245	ko04713	ENSCHIG00000022465;ENSCHIG00000027015	K05200+K04962
Organismal Systems	Endocrine system	Parathyroid hormone synthesis, secretion and action	2	113	0.23368	0.655245	ko04928	ENSCHIG00000010044;ENSCHIG00000018376	K01115+K04365
Genetic Information Processing	Folding, sorting and degradation	SNARE interactions in vesicular transport	1	33	0.236318	0.655245	ko04130	ENSCHIG00000025904	K08486
Organismal Systems	Development and regeneration	Osteoclast differentiation	2	117	0.245724	0.671156	ko04380	ENSCHIG00000021035;ENSCHIG00000026598	K04404+K04348
Environmental Information Processing	Signal transduction	Sphingolipid signaling pathway	2	123	0.263835	0.698758	ko04071	ENSCHIG00000010044;ENSCHIG00000016668	K01115+K00654
Human Diseases	Substance dependence	Nicotine addiction	1	38	0.26695	0.698758	ko05033	ENSCHIG00000022465	K05200
Metabolism	Carbohydrate metabolism	Glyoxylate and dicarboxylate metabolism	1	39	0.272929	0.698758	ko00630	ENSCHIG00000022064	K00281
Human Diseases	Cancer: specific types	Bladder cancer	1	39	0.272929	0.698758	ko05219	ENSCHIG00000018376	K04365
Human Diseases	Cancer: overview	Viral carcinogenesis	3	228	0.282545	0.698758	ko05203	ENSCHIG00000009614;ENSCHIG00000017576;ENSCHIG00000019467	K06751+K10587+K06751
Genetic Information Processing	Translation	Nucleocytoplasmic transport	2	131	0.287996	0.698758	ko03013	ENSCHIG00000009608;ENSCHIG00000026250	K14321+K14300
Genetic Information Processing	Replication and repair	Nucleotide excision repair	1	43	0.296369	0.698758	ko03420	ENSCHIG00000021930	K10842
Environmental Information Processing	Signal transduction	Rap1 signaling pathway	3	235	0.298126	0.698758	ko04015	ENSCHIG00000017963;ENSCHIG00000018376;ENSCHIG00000026537	K05093+K04365+K07836
Metabolism	Glycan biosynthesis and metabolism	Other types of O-glycan biosynthesis	1	46	0.313459	0.698758	ko00514	ENSCHIG00000014870	K11703
Environmental Information Processing	Signaling molecules and interaction	Neuroactive ligand-receptor interaction	4	351	0.318486	0.698758	ko04080	ENSCHIG00000000474;ENSCHIG00000011485;ENSCHIG00000018843;ENSCHIG00000022465	K04609+K05195+K04606+K05200
Metabolism	Lipid metabolism	Sphingolipid metabolism	1	47	0.319064	0.698758	ko00600	ENSCHIG00000016668	K00654
Organismal Systems	Nervous system	Dopaminergic synapse	2	142	0.321082	0.698758	ko04728	ENSCHIG00000022465;ENSCHIG00000026598	K05200+K04348
Human Diseases	Infectious disease: viral	Human papillomavirus infection	4	354	0.324055	0.698758	ko05165	ENSCHIG00000009614;ENSCHIG00000017576;ENSCHIG00000019467;ENSCHIG00000022746	K06751+K10587+K06751+K05410
Cellular Processes	Cell growth and death	Cell cycle	2	143	0.324075	0.698758	ko04110	ENSCHIG00000009780;ENSCHIG00000021654	K06639+K03348
Metabolism	Amino acid metabolism	Glycine, serine and threonine metabolism	1	48	0.324624	0.698758	ko00260	ENSCHIG00000022064	K00281
Genetic Information Processing	Transcription	Basal transcription factors	1	48	0.324624	0.698758	ko03022	ENSCHIG00000021930	K10842
Human Diseases	Substance dependence	Cocaine addiction	1	48	0.324624	0.698758	ko05030	ENSCHIG00000018843	K04606
Human Diseases	Cancer: specific types	Breast cancer	2	144	0.327065	0.698758	ko05224	ENSCHIG00000008105;ENSCHIG00000018376	K03511+K04365
Metabolism	Lipid metabolism	Fatty acid degradation	1	50	0.33561	0.698758	ko00071	ENSCHIG00000024735	K07509
Genetic Information Processing	Replication and repair	Fanconi anemia pathway	1	50	0.33561	0.698758	ko03460	ENSCHIG00000008105	K03511
Human Diseases	Endocrine and metabolic disease	Alcoholic liver disease	2	147	0.336015	0.698758	ko04936	ENSCHIG00000021035;ENSCHIG00000022746	K04404+K05410
Environmental Information Processing	Signal transduction	Hedgehog signaling pathway	1	54	0.357055	0.720294	ko04340	ENSCHIG00000027262	K10394
Environmental Information Processing	Signal transduction	Calcium signaling pathway	3	264	0.362978	0.720294	ko04020	ENSCHIG00000017963;ENSCHIG00000026598;ENSCHIG00000027015	K05093+K04348+K04962
Organismal Systems	Immune system	Natural killer cell mediated cytotoxicity	2	159	0.371448	0.720294	ko04650	ENSCHIG00000018376;ENSCHIG00000026598	K04365+K04348
Organismal Systems	Endocrine system	Oxytocin signaling pathway	2	159	0.371448	0.720294	ko04921	ENSCHIG00000026598;ENSCHIG00000027015	K04348+K04962
Human Diseases	Endocrine and metabolic disease	Cushing syndrome	2	159	0.371448	0.720294	ko04934	ENSCHIG00000018376;ENSCHIG00000026537	K04365+K07836
Metabolism	Amino acid metabolism	Valine, leucine and isoleucine degradation	1	57	0.37269	0.720294	ko00280	ENSCHIG00000024735	K07509
Environmental Information Processing	Signal transduction	VEGF signaling pathway	1	58	0.377818	0.720294	ko04370	ENSCHIG00000026598	K04348
Environmental Information Processing	Signal transduction	Wnt signaling pathway	2	165	0.388899	0.720294	ko04310	ENSCHIG00000023154;ENSCHIG00000026598	K05128+K04348
Human Diseases	Cancer: specific types	Basal cell carcinoma	1	62	0.397919	0.720294	ko05217	ENSCHIG00000008105	K03511
Environmental Information Processing	Signal transduction	mTOR signaling pathway	2	170	0.403283	0.720294	ko04150	ENSCHIG00000015239;ENSCHIG00000018376	K04373+K04365
Metabolism	Global and overview maps	Fatty acid metabolism	1	64	0.407729	0.720294	ko01212	ENSCHIG00000024735	K07509
Cellular Processes	Cell growth and death	Ferroptosis	1	64	0.407729	0.720294	ko04216	ENSCHIG00000021497	K14736
Human Diseases	Cancer: specific types	Acute myeloid leukemia	1	64	0.407729	0.720294	ko05221	ENSCHIG00000018376	K04365
Human Diseases	Infectious disease: viral	Measles	2	173	0.41184	0.720294	ko05162	ENSCHIG00000021035;ENSCHIG00000022746	K04404+K05410
Human Diseases	Infectious disease: viral	Hepatitis C	2	174	0.414679	0.720294	ko05160	ENSCHIG00000018376;ENSCHIG00000022746	K04365+K05410
Human Diseases	Cancer: specific types	Hepatocellular carcinoma	2	174	0.414679	0.720294	ko05225	ENSCHIG00000008105;ENSCHIG00000018376	K03511+K04365
Human Diseases	Infectious disease: bacterial	Salmonella infection	3	288	0.416102	0.720294	ko05132	ENSCHIG00000015119;ENSCHIG00000018493;ENSCHIG00000021035	K00923+K12807+K04404
Organismal Systems	Nervous system	Long-term depression	1	66	0.41738	0.720294	ko04730	ENSCHIG00000018376	K04365
Organismal Systems	Immune system	Cytosolic DNA-sensing pathway	1	67	0.422148	0.720294	ko04623	ENSCHIG00000022746	K05410
Human Diseases	Cancer: overview	Central carbon metabolism in cancer	1	69	0.431567	0.720294	ko05230	ENSCHIG00000017963	K05093
Organismal Systems	Digestive system	Mineral absorption	1	70	0.43622	0.720294	ko04978	ENSCHIG00000021497	K14736
Cellular Processes	Cell growth and death	Necroptosis	2	182	0.437149	0.720294	ko04217	ENSCHIG00000003788;ENSCHIG00000024764	K12196+K12193
Cellular Processes	Transport and catabolism	Phagosome	2	183	0.439926	0.720294	ko04145	ENSCHIG00000009614;ENSCHIG00000019467	K06751+K06751
Metabolism	Lipid metabolism	Glycerolipid metabolism	1	71	0.440836	0.720294	ko00561	ENSCHIG00000020976	K00901
Organismal Systems	Endocrine system	Renin secretion	1	75	0.458927	0.721978	ko04924	ENSCHIG00000026598	K04348
Organismal Systems	Immune system	B cell receptor signaling pathway	1	76	0.463359	0.721978	ko04662	ENSCHIG00000026598	K04348
Organismal Systems	Immune system	Intestinal immune network for IgA production	1	76	0.463359	0.721978	ko04672	ENSCHIG00000011093	K06779
Organismal Systems	Immune system	Chemokine signaling pathway	2	192	0.464587	0.721978	ko04062	ENSCHIG00000018376;ENSCHIG00000026537	K04365+K07836
Human Diseases	Infectious disease: bacterial	Legionellosis	1	77	0.467756	0.721978	ko05134	ENSCHIG00000018493	K12807
Genetic Information Processing	Folding, sorting and degradation	Protein processing in endoplasmic reticulum	2	194	0.469983	0.721978	ko04141	ENSCHIG00000020545;ENSCHIG00000024672	K12275+K08056
Cellular Processes	Cellular community - eukaryotes	Focal adhesion	2	195	0.472669	0.721978	ko04510	ENSCHIG00000018376;ENSCHIG00000026537	K04365+K07836
Human Diseases	Cardiovascular disease	Arrhythmogenic right ventricular cardiomyopathy	1	80	0.480732	0.721978	ko05412	ENSCHIG00000027015	K04962
Environmental Information Processing	Signal transduction	ErbB signaling pathway	1	82	0.489209	0.721978	ko04012	ENSCHIG00000018376	K04365
Cellular Processes	Transport and catabolism	Mitophagy - animal	1	82	0.489209	0.721978	ko04137	ENSCHIG00000022746	K05410
Organismal Systems	Immune system	Complement and coagulation cascades	1	82	0.489209	0.721978	ko04610	ENSCHIG00000008429	K04008
Organismal Systems	Immune system	RIG-I-like receptor signaling pathway	1	82	0.489209	0.721978	ko04622	ENSCHIG00000022746	K05410
Organismal Systems	Nervous system	Synaptic vesicle cycle	1	84	0.49755	0.728414	ko04721	ENSCHIG00000025904	K08486
Human Diseases	Infectious disease: parasitic	Leishmaniasis	1	88	0.513831	0.746278	ko05140	ENSCHIG00000021035	K04404
Human Diseases	Infectious disease: bacterial	Bacterial invasion of epithelial cells	1	91	0.525699	0.757149	ko05100	ENSCHIG00000021075	K16939
Organismal Systems	Endocrine system	GnRH signaling pathway	1	92	0.529591	0.757149	ko04912	ENSCHIG00000010044	K01115
Human Diseases	Drug resistance: antineoplastic	Endocrine resistance	1	95	0.541079	0.761673	ko01522	ENSCHIG00000018376	K04365
Human Diseases	Cardiovascular disease	Hypertrophic cardiomyopathy	1	95	0.541079	0.761673	ko05410	ENSCHIG00000027015	K04962
Cellular Processes	Cell motility	Regulation of actin cytoskeleton	2	227	0.554205	0.769293	ko04810	ENSCHIG00000017963;ENSCHIG00000018376	K05093+K04365
Genetic Information Processing	Translation	mRNA surveillance pathway	1	102	0.566821	0.769293	ko03015	ENSCHIG00000023714	K13126
Organismal Systems	Immune system	C-type lectin receptor signaling pathway	1	102	0.566821	0.769293	ko04625	ENSCHIG00000026598	K04348
Human Diseases	Cancer: overview	Transcriptional misregulation in cancer	2	233	0.568495	0.769293	ko05202	ENSCHIG00000008105;ENSCHIG00000022251	K03511+K11449
Human Diseases	Cancer: specific types	Small cell lung cancer	1	104	0.57391	0.769293	ko05222	ENSCHIG00000008105	K03511
Organismal Systems	Endocrine system	Glucagon signaling pathway	1	105	0.577412	0.769293	ko04922	ENSCHIG00000026598	K04348
Human Diseases	Cancer: overview	PD-L1 expression and PD-1 checkpoint pathway in cancer	1	105	0.577412	0.769293	ko05235	ENSCHIG00000026598	K04348
Human Diseases	Endocrine and metabolic disease	Insulin resistance	1	109	0.591137	0.769293	ko04931	ENSCHIG00000015239	K04373
Human Diseases	Cardiovascular disease	Dilated cardiomyopathy	1	109	0.591137	0.769293	ko05414	ENSCHIG00000027015	K04962
Organismal Systems	Circulatory system	Cardiac muscle contraction	1	111	0.597834	0.769293	ko04260	ENSCHIG00000027015	K04962
Organismal Systems	Immune system	Hematopoietic cell lineage	1	112	0.601142	0.769293	ko04640	ENSCHIG00000008429	K04008
Organismal Systems	Immune system	Th1 and Th2 cell differentiation	1	112	0.601142	0.769293	ko04658	ENSCHIG00000026598	K04348
Organismal Systems	Immune system	Fc gamma R-mediated phagocytosis	1	112	0.601142	0.769293	ko04666	ENSCHIG00000010044	K01115
Organismal Systems	Immune system	Leukocyte transendothelial migration	1	114	0.607677	0.771004	ko04670	ENSCHIG00000026537	K07836
Environmental Information Processing	Signal transduction	TNF signaling pathway	1	115	0.610905	0.771004	ko04668	ENSCHIG00000021035	K04404
Human Diseases	Neurodegenerative disease	Huntington disease	3	390	0.619817	0.772375	ko05016	ENSCHIG00000010331;ENSCHIG00000022465;ENSCHIG00000022612	K10408+K05200+K10408
Organismal Systems	Immune system	T cell receptor signaling pathway	1	118	0.620432	0.772375	ko04660	ENSCHIG00000026598	K04348
Human Diseases	Infectious disease: parasitic	Toxoplasmosis	1	121	0.629729	0.773207	ko05145	ENSCHIG00000021035	K04404
Environmental Information Processing	Signal transduction	AMPK signaling pathway	1	123	0.635802	0.773207	ko04152	ENSCHIG00000008333	K18341
Organismal Systems	Immune system	Platelet activation	1	126	0.644728	0.773207	ko04611	ENSCHIG00000026537	K07836
Environmental Information Processing	Signal transduction	NF-kappa B signaling pathway	1	127	0.647655	0.773207	ko04064	ENSCHIG00000021035	K04404
Organismal Systems	Immune system	Th17 cell differentiation	1	127	0.647655	0.773207	ko04659	ENSCHIG00000026598	K04348
Metabolism	Global and overview maps	Carbon metabolism	1	128	0.650559	0.773207	ko01200	ENSCHIG00000022064	K00281
Environmental Information Processing	Signal transduction	HIF-1 signaling pathway	1	131	0.659128	0.773207	ko04066	ENSCHIG00000021497	K14736
Environmental Information Processing	Signal transduction	FoxO signaling pathway	1	131	0.659128	0.773207	ko04068	ENSCHIG00000018376	K04365
Organismal Systems	Nervous system	Serotonergic synapse	1	131	0.659128	0.773207	ko04726	ENSCHIG00000018376	K04365
Human Diseases	Cancer: overview	Pathways in cancer	4	562	0.677967	0.785654	ko05200	ENSCHIG00000008105;ENSCHIG00000010044;ENSCHIG00000017963;ENSCHIG00000018376	K03511+K01115+K05093+K04365
Cellular Processes	Cellular community - eukaryotes	Signaling pathways regulating pluripotency of stem cells	1	138	0.678324	0.785654	ko04550	ENSCHIG00000017963	K05093
Organismal Systems	Endocrine system	Insulin signaling pathway	1	140	0.683611	0.786797	ko04910	ENSCHIG00000018376	K04365
Cellular Processes	Transport and catabolism	Autophagy - animal	1	145	0.696454	0.796362	ko04140	ENSCHIG00000022746	K05410
Human Diseases	Cancer: overview	Chemical carcinogenesis - reactive oxygen species	2	297	0.700624	0.796362	ko05208	ENSCHIG00000010044;ENSCHIG00000018376	K01115+K04365
Organismal Systems	Circulatory system	Vascular smooth muscle contraction	1	149	0.706358	0.797923	ko04270	ENSCHIG00000018376	K04365
Organismal Systems	Circulatory system	Adrenergic signaling in cardiomyocytes	1	154	0.71829	0.806424	ko04261	ENSCHIG00000027015	K04962
Environmental Information Processing	Signal transduction	Apelin signaling pathway	1	160	0.731979	0.816782	ko04371	ENSCHIG00000027015	K04962
Human Diseases	Neurodegenerative disease	Spinocerebellar ataxia	1	167	0.747122	0.826466	ko05017	ENSCHIG00000014105	K17079
Organismal Systems	Nervous system	Retrograde endocannabinoid signaling	1	171	0.755393	0.826466	ko04723	ENSCHIG00000022465	K05200
Environmental Information Processing	Signal transduction	Hippo signaling pathway	1	172	0.757419	0.826466	ko04390	ENSCHIG00000012974	K06685
Human Diseases	Cancer: overview	MicroRNAs in cancer	1	173	0.759428	0.826466	ko05206	ENSCHIG00000017707	K23582
Genetic Information Processing	Transcription	Spliceosome	1	175	0.763398	0.826466	ko03040	ENSCHIG00000026848	K12662
Environmental Information Processing	Signal transduction	cGMP-PKG signaling pathway	1	181	0.774922	0.826466	ko04022	ENSCHIG00000026598	K04348
Human Diseases	Neurodegenerative disease	Prion disease	2	345	0.776551	0.826466	ko05020	ENSCHIG00000026598;ENSCHIG00000027015	K04348+K04962
Cellular Processes	Cellular community - eukaryotes	Tight junction	1	182	0.776788	0.826466	ko04530	ENSCHIG00000002945	K21111
Human Diseases	Infectious disease: viral	Influenza A	1	186	0.784101	0.829425	ko05164	ENSCHIG00000022746	K05410
Human Diseases	Cancer: overview	Chemical carcinogenesis - receptor activation	1	198	0.804652	0.841677	ko05207	ENSCHIG00000015239	K04373
Human Diseases	Substance dependence	Alcoholism	1	199	0.806275	0.841677	ko05034	ENSCHIG00000018376	K04365
Human Diseases	Infectious disease: bacterial	Tuberculosis	1	201	0.809481	0.841677	ko05152	ENSCHIG00000026598	K04348
Human Diseases	Cancer: overview	Proteoglycans in cancer	1	211	0.824742	0.8527	ko05205	ENSCHIG00000018376	K04365
Metabolism	Global and overview maps	Metabolic pathways	11	1710	0.84579	0.869548	ko01100	ENSCHIG00000009936;ENSCHIG00000010044;ENSCHIG00000012628;ENSCHIG00000014870;ENSCHIG00000015119;ENSCHIG00000015141;ENSCHIG00000015901;ENSCHIG00000016668;ENSCHIG00000020976;ENSCHIG00000022064;ENSCHIG00000024735	K00994+K01115+K09188+K11703+K00923+K22913+K02578+K00654+K00901+K00281+K07509
Human Diseases	Neurodegenerative disease	Alzheimer disease	2	457	0.892234	0.911606	ko05010	ENSCHIG00000018376;ENSCHIG00000026598	K04365+K04348
Human Diseases	Cardiovascular disease	Diabetic cardiomyopathy	1	274	0.896661	0.911606	ko05415	ENSCHIG00000027015	K04962
Organismal Systems	Environmental adaptation	Thermogenesis	1	309	0.923073	0.930163	ko04714	ENSCHIG00000015239	K04373
Human Diseases	Infectious disease: viral	Coronavirus disease - COVID-19	2	510	0.92508	0.930163	ko05171	ENSCHIG00000021035;ENSCHIG00000022746	K04404+K05410
Environmental Information Processing	Signal transduction	PI3K-Akt signaling pathway	1	401	0.964794	0.964794	ko04151	ENSCHIG00000017963	K05093
