# Supplementary material for: Selection and Regulatory Network Analysis of Differential CircRNAs in the Hypothalamus of Goats with High and Low Reproductive Capacity
Source: Int J Mol Sci. 2024 Sep 28;25(19):10479. doi: 10.3390/ijms251910479 (PMC11476610; doi:10.3390/ijms251910479)
Supplement: Supplementary file 1 [file ijms-25-10479-s001.zip › Table S4.xlsx]

## Sheet: Sheet1
Differential circRNA-mRNA networks in hypothalamus of high and low fecundity goats
Node	Regulation	Type	Degree
DPP8	Nodiff	mRNA	1
chicirc_011342	Down Regulation	circRNA	1
MOB1B	Nodiff	mRNA	1
CHPT1	Nodiff	mRNA	1
ENSCHIG00000001175	Nodiff	mRNA	1
chicirc_125801	Nodiff	circRNA	1
SEC62	Nodiff	mRNA	1
chicirc_029001	Down Regulation	circRNA	1
chicirc_074207	Up Regulation	circRNA	1
PKNOX2	Nodiff	mRNA	1
chicirc_019769	Down Regulation	circRNA	1
chicirc_107827	Down Regulation	circRNA	1
ZMYM4	Nodiff	mRNA	1
chicirc_185304	Up Regulation	circRNA	1
ENSCHIG00000019835	Nodiff	mRNA	1
chicirc_103354	Down Regulation	circRNA	1
chicirc_164368	Up Regulation	circRNA	1
ENSCHIG00000008333	Nodiff	mRNA	1
chicirc_171987	Down Regulation	circRNA	1
FIG4	Nodiff	mRNA	1
chicirc_032758	Up Regulation	circRNA	1
FBXW4	Nodiff	mRNA	1
RYK	Nodiff	mRNA	1
chicirc_052352	Up Regulation	circRNA	1
RAVER2	Nodiff	mRNA	1
KLHL2	Nodiff	mRNA	1
PTPRR	Nodiff	mRNA	1
GRM7	Nodiff	mRNA	1
chicirc_016196	Up Regulation	circRNA	1
chicirc_176754	Down Regulation	circRNA	1
chicirc_169514	Up Regulation	circRNA	1
chicirc_183250	Up Regulation	circRNA	1
ENSCHIG00000022956	Nodiff	mRNA	1
AP1S3	Nodiff	mRNA	1
POLK	Nodiff	mRNA	1
MNAT1	Nodiff	mRNA	1
CCDC69	Up Regulation	mRNA	1
chicirc_001879	Down Regulation	circRNA	1
chicirc_019753	Up Regulation	circRNA	1
chicirc_125021	Up Regulation	circRNA	1
chicirc_182084	Up Regulation	circRNA	1
ADAMTS19	Nodiff	mRNA	1
chicirc_057701	Up Regulation	circRNA	1
EPB41L4B	Nodiff	mRNA	1
GRM3	Nodiff	mRNA	1
chicirc_132845	Down Regulation	circRNA	1
chicirc_162631	Up Regulation	circRNA	1
ITSN1	Nodiff	mRNA	1
chicirc_143625	Down Regulation	circRNA	1
chicirc_115031	Up Regulation	circRNA	1
chicirc_049641	Up Regulation	circRNA	1
ENSCHIG00000014515	Nodiff	mRNA	1
chicirc_014324	Up Regulation	circRNA	1
chicirc_116980	Up Regulation	circRNA	1
ENSCHIG00000024498	Nodiff	mRNA	1
chicirc_092173	Down Regulation	circRNA	1
chicirc_070737	Up Regulation	circRNA	1
ENSCHIG00000026724	Up Regulation	mRNA	4
LYST	Nodiff	mRNA	1
chicirc_123000	Nodiff	circRNA	1
SPTLC1	Nodiff	mRNA	1
G2E3	Nodiff	mRNA	1
chicirc_145301	Down Regulation	circRNA	1
chicirc_019227	Down Regulation	circRNA	1
chicirc_041718	Down Regulation	circRNA	1
TMEM8B	Nodiff	mRNA	1
KIF3A	Nodiff	mRNA	1
MIER1	Nodiff	mRNA	1
chicirc_073808	Down Regulation	circRNA	2
chicirc_110734	Down Regulation	circRNA	1
chicirc_010801	Down Regulation	circRNA	1
chicirc_175981	Down Regulation	circRNA	1
chicirc_009807	Down Regulation	circRNA	1
ENSCHIG00000007408	Nodiff	mRNA	1
chicirc_049857	Down Regulation	circRNA	1
SDCCAG8	Nodiff	mRNA	1
chicirc_095574	Up Regulation	circRNA	1
chicirc_017440	Up Regulation	circRNA	1
chicirc_020576	Up Regulation	circRNA	1
chicirc_114269	Up Regulation	circRNA	1
chicirc_033184	Down Regulation	circRNA	1
chicirc_153193	Down Regulation	circRNA	1
chicirc_039331	Up Regulation	circRNA	1
RPS6KA1	Nodiff	mRNA	1
DNAH7	Nodiff	mRNA	1
FBXW8	Nodiff	mRNA	1
RHOF	Nodiff	mRNA	1
TAB2	Nodiff	mRNA	1
UNC5D	Nodiff	mRNA	1
STXBP5L	Nodiff	mRNA	1
ENSCHIG00000024764	Nodiff	mRNA	1
chicirc_159507	Up Regulation	circRNA	1
CSPP1	Nodiff	mRNA	1
FRY	Nodiff	mRNA	1
NAIP	Nodiff	mRNA	1
FAM227A	Up Regulation	mRNA	2
chicirc_181779	Down Regulation	circRNA	2
HPS3	Nodiff	mRNA	1
FGFR2	Nodiff	mRNA	1
chicirc_009115	Down Regulation	circRNA	1
chicirc_089677	Down Regulation	circRNA	1
CCDC50	Nodiff	mRNA	1
ISLR2	Down Regulation	mRNA	1
chicirc_135897	Down Regulation	circRNA	1
chicirc_141034	Up Regulation	circRNA	2
chicirc_035964	Down Regulation	circRNA	1
KIF21A	Nodiff	mRNA	1
chicirc_197318	Down Regulation	circRNA	1
TBCEL	Nodiff	mRNA	1
chicirc_153082	Down Regulation	circRNA	1
NRCAM	Nodiff	mRNA	1
chicirc_100288	Down Regulation	circRNA	1
chicirc_054984	Up Regulation	circRNA	1
chicirc_086743	Up Regulation	circRNA	1
ENSCHIG00000007410	Nodiff	mRNA	1
chicirc_201387	Down Regulation	circRNA	1
chicirc_021036	Up Regulation	circRNA	1
ENSCHIG00000005750	Nodiff	mRNA	1
ENSCHIG00000011093	Nodiff	mRNA	1
chicirc_069130	Up Regulation	circRNA	1
ENSCHIG00000015892	Nodiff	mRNA	1
ENSCHIG00000026814	Nodiff	mRNA	1
chicirc_081287	Up Regulation	circRNA	1
ENSCHIG00000008429	Nodiff	mRNA	1
RIMS2	Nodiff	mRNA	2
CDC34	Nodiff	mRNA	1
TBK1	Nodiff	mRNA	1
STX2	Nodiff	mRNA	1
chicirc_178961	Up Regulation	circRNA	2
CASC1	Nodiff	mRNA	1
chicirc_177584	Down Regulation	circRNA	1
PABPC1	Nodiff	mRNA	1
LRP1B	Nodiff	mRNA	1
chicirc_109497	Down Regulation	circRNA	1
ZNF704	Nodiff	mRNA	1
ENSCHIG00000019467	Nodiff	mRNA	1
CEP63	Nodiff	mRNA	1
COG6	Nodiff	mRNA	1
FOXK2	Nodiff	mRNA	1
chicirc_102166	Nodiff	circRNA	2
chicirc_001486	Down Regulation	circRNA	1
ENSCHIG00000009614	Nodiff	mRNA	1
chicirc_188197	Up Regulation	circRNA	1
PDIA3	Nodiff	mRNA	1
chicirc_174431	Down Regulation	circRNA	1
PCSK5	Nodiff	mRNA	1
ENSCHIG00000017596	Nodiff	mRNA	1
chicirc_129558	Down Regulation	circRNA	1
SHQ1	Nodiff	mRNA	1
chicirc_070989	Up Regulation	circRNA	1
RAP1B	Nodiff	mRNA	1
chicirc_073842	Up Regulation	circRNA	1
BDP1	Nodiff	mRNA	1
chicirc_197480	Up Regulation	circRNA	1
chicirc_063269	Down Regulation	circRNA	1
chicirc_081599	Up Regulation	circRNA	2
KCNH7	Nodiff	mRNA	1
CDH19	Nodiff	mRNA	1
PLXDC2	Nodiff	mRNA	1
chicirc_050595	Up Regulation	circRNA	1
chicirc_186022	Down Regulation	circRNA	1
chicirc_075269	Down Regulation	circRNA	1
chicirc_174150	Up Regulation	circRNA	1
CEP350	Nodiff	mRNA	1
chicirc_079822	Down Regulation	circRNA	1
chicirc_002259	Down Regulation	circRNA	1
RALGAPA1	Nodiff	mRNA	1
PPP3CA	Nodiff	mRNA	1
chicirc_030184	Nodiff	circRNA	1
chicirc_126890	Up Regulation	circRNA	1
chicirc_178798	Down Regulation	circRNA	1
NUPL2	Nodiff	mRNA	1
LVRN	Up Regulation	mRNA	1
chicirc_008429	Up Regulation	circRNA	1
chicirc_037474	Up Regulation	circRNA	1
NUP133	Nodiff	mRNA	1
KLHL15	Nodiff	mRNA	1
NDST3	Nodiff	mRNA	1
ERI3	Nodiff	mRNA	1
chicirc_035965	Up Regulation	circRNA	1
TPGS1	Nodiff	mRNA	1
VPS4B	Nodiff	mRNA	1
OXR1	Nodiff	mRNA	1
DGKB	Nodiff	mRNA	1
chicirc_030156	Down Regulation	circRNA	1
ZRANB3	Nodiff	mRNA	1
chicirc_138370	Down Regulation	circRNA	2
chicirc_077775	Up Regulation	circRNA	1
chicirc_057818	Down Regulation	circRNA	1
chicirc_160714	Up Regulation	circRNA	1
chicirc_122566	Down Regulation	circRNA	2
PPP1R21	Nodiff	mRNA	1
ENSCHIG00000022270	Nodiff	mRNA	2
chicirc_104297	Down Regulation	circRNA	1
chicirc_002802	Nodiff	circRNA	1
ZNF268	Nodiff	mRNA	1
RF02271	Nodiff	mRNA	1
chicirc_171606	Down Regulation	circRNA	1
chicirc_188160	Up Regulation	circRNA	1
chicirc_154174	Down Regulation	circRNA	1
chicirc_032742	Up Regulation	circRNA	1
chicirc_137530	Down Regulation	circRNA	1
chicirc_196380	Up Regulation	circRNA	1
chicirc_045000	Up Regulation	circRNA	1
chicirc_042928	Up Regulation	circRNA	1
SEPT11	Nodiff	mRNA	1
chicirc_112201	Down Regulation	circRNA	1
CFAP54	Nodiff	mRNA	2
chicirc_121597	Down Regulation	circRNA	3
chicirc_176138	Up Regulation	circRNA	1
GAN	Nodiff	mRNA	1
chicirc_028798	Down Regulation	circRNA	1
chicirc_164007	Down Regulation	circRNA	1
TULP4	Nodiff	mRNA	1
chicirc_189299	Down Regulation	circRNA	1
chicirc_003039	Down Regulation	circRNA	1
UBE3A	Nodiff	mRNA	1
chicirc_005287	Up Regulation	circRNA	1
ENSCHIG00000013478	Nodiff	mRNA	2
chicirc_097731	Down Regulation	circRNA	1
RF00425	Nodiff	mRNA	1
NECTIN3	Nodiff	mRNA	1
chicirc_158837	Down Regulation	circRNA	1
GKAP1	Nodiff	mRNA	1
chicirc_058417	Up Regulation	circRNA	1
chicirc_179910	Up Regulation	circRNA	1
chicirc_171854	Down Regulation	circRNA	1
VIPR1	Down Regulation	mRNA	1
VWA8	Nodiff	mRNA	1
chicirc_058744	Down Regulation	circRNA	1
TRAPPC9	Nodiff	mRNA	1
chicirc_079536	Up Regulation	circRNA	1
MAP7D2	Nodiff	mRNA	1
DDAH1	Nodiff	mRNA	1
ENSCHIG00000005670	Nodiff	mRNA	1
ENSCHIG00000022119	Nodiff	mRNA	1
AGAP1	Nodiff	mRNA	1
KIAA2026	Nodiff	mRNA	1
ADAM22	Nodiff	mRNA	1
ANAPC1	Nodiff	mRNA	1
DMXL1	Nodiff	mRNA	1
chicirc_123158	Down Regulation	circRNA	6
GRIA4	Nodiff	mRNA	1
SRRT	Nodiff	mRNA	1
chicirc_060641	Up Regulation	circRNA	1
chicirc_006413	Nodiff	circRNA	1
DMTF1	Nodiff	mRNA	1
chicirc_131745	Down Regulation	circRNA	1
chicirc_038133	Up Regulation	circRNA	1
SPPL3	Nodiff	mRNA	1
chicirc_077910	Nodiff	circRNA	1
chicirc_049203	Down Regulation	circRNA	1
CNTN1	Nodiff	mRNA	1
ENSCHIG00000014849	Nodiff	mRNA	1
ENSCHIG00000007913	Nodiff	mRNA	1
KCNJ5	Down Regulation	mRNA	1
chicirc_093110	Down Regulation	circRNA	1
chicirc_175778	Down Regulation	circRNA	1
chicirc_179329	Up Regulation	circRNA	1
chicirc_165122	Up Regulation	circRNA	1
chicirc_016303	Down Regulation	circRNA	1
chicirc_062035	Nodiff	circRNA	1
ENSCHIG00000027115	Nodiff	mRNA	1
chicirc_038415	Up Regulation	circRNA	1
WDR7	Nodiff	mRNA	1
chicirc_186754	Down Regulation	circRNA	1
PIBF1	Nodiff	mRNA	1
chicirc_147079	Down Regulation	circRNA	1
chicirc_190900	Down Regulation	circRNA	1
chicirc_162187	Down Regulation	circRNA	1
chicirc_057519	Down Regulation	circRNA	1
chicirc_032564	Up Regulation	circRNA	1
chicirc_016975	Up Regulation	circRNA	1
CCP110	Nodiff	mRNA	1
chicirc_020695	Down Regulation	circRNA	1
chicirc_006374	Nodiff	circRNA	1
TMEM245	Nodiff	mRNA	1
ENSCHIG00000021044	Nodiff	mRNA	1
PMFBP1	Nodiff	mRNA	1
PTH2R	Down Regulation	mRNA	3
COPG2	Nodiff	mRNA	1
chicirc_032380	Down Regulation	circRNA	1
chicirc_106817	Down Regulation	circRNA	1
chicirc_149987	Nodiff	circRNA	1
MPP6	Nodiff	mRNA	1
chicirc_065670	Up Regulation	circRNA	1
chicirc_081998	Up Regulation	circRNA	1
TF	Nodiff	mRNA	1
chicirc_198514	Down Regulation	circRNA	1
DNAJC18	Nodiff	mRNA	1
chicirc_093534	Up Regulation	circRNA	1
chicirc_188666	Up Regulation	circRNA	1
chicirc_152999	Down Regulation	circRNA	1
chicirc_060510	Up Regulation	circRNA	1
ARAP2	Nodiff	mRNA	1
chicirc_033453	Up Regulation	circRNA	2
TASP1	Nodiff	mRNA	1
chicirc_145077	Down Regulation	circRNA	1
chicirc_156594	Down Regulation	circRNA	1
CEP120	Nodiff	mRNA	1
chicirc_142653	Up Regulation	circRNA	1
ENSCHIG00000015349	Nodiff	mRNA	1
RTCA	Nodiff	mRNA	1
CAPRIN2	Nodiff	mRNA	1
SNX30	Nodiff	mRNA	1
VPS13A	Nodiff	mRNA	1
ZZEF1	Nodiff	mRNA	1
chicirc_132829	Nodiff	circRNA	2
YTHDC1	Nodiff	mRNA	1
HMCN1	Nodiff	mRNA	1
chicirc_038569	Down Regulation	circRNA	1
chicirc_023053	Nodiff	circRNA	1
CEP112	Nodiff	mRNA	1
ENSCHIG00000017707	Nodiff	mRNA	1
chicirc_016207	Down Regulation	circRNA	1
ENSCHIG00000016980	Nodiff	mRNA	1
chicirc_042654	Nodiff	circRNA	1
chicirc_008215	Up Regulation	circRNA	1
chicirc_042705	Up Regulation	circRNA	1
chicirc_112776	Up Regulation	circRNA	1
SRGAP1	Nodiff	mRNA	1
CUX2	Nodiff	mRNA	1
chicirc_189611	Nodiff	circRNA	1
chicirc_087111	Down Regulation	circRNA	1
ENSCHIG00000010136	Down Regulation	mRNA	5
PRMT2	Nodiff	mRNA	1
chicirc_058496	Down Regulation	circRNA	1
HYDIN	Nodiff	mRNA	1
chicirc_087588	Nodiff	circRNA	1
ERBIN	Nodiff	mRNA	1
chicirc_048274	Up Regulation	circRNA	1
chicirc_115492	Up Regulation	circRNA	1
chicirc_042877	Up Regulation	circRNA	1
DCP2	Nodiff	mRNA	1
ADGRA3	Nodiff	mRNA	1
chicirc_175674	Down Regulation	circRNA	1
FGD6	Nodiff	mRNA	1
CWF19L2	Nodiff	mRNA	1
TXNDC16	Nodiff	mRNA	1
BRAF	Nodiff	mRNA	1
chicirc_100403	Up Regulation	circRNA	1
chicirc_188191	Up Regulation	circRNA	1
FER	Nodiff	mRNA	1
SLF2	Nodiff	mRNA	1
chicirc_091717	Down Regulation	circRNA	1
chicirc_020206	Down Regulation	circRNA	1
MIEF1	Nodiff	mRNA	1
ENSCHIG00000026848	Nodiff	mRNA	1
AAK1	Nodiff	mRNA	1
PLD1	Nodiff	mRNA	1
CDC14C	Nodiff	mRNA	1
chicirc_192056	Up Regulation	circRNA	1
GTDC1	Nodiff	mRNA	1
COLGALT2	Nodiff	mRNA	1
ENSCHIG00000015360	Up Regulation	mRNA	6
chicirc_131715	Up Regulation	circRNA	1
chicirc_093823	Nodiff	circRNA	1
ST8SIA6	Nodiff	mRNA	1
chicirc_025465	Nodiff	circRNA	1
GLDC	Nodiff	mRNA	1
chicirc_193363	Up Regulation	circRNA	1
chicirc_169480	Up Regulation	circRNA	1
chicirc_023605	Up Regulation	circRNA	1
BCAS3	Nodiff	mRNA	1
chicirc_064688	Up Regulation	circRNA	1
SNTB2	Nodiff	mRNA	1
TOGARAM1	Nodiff	mRNA	1
chicirc_185982	Down Regulation	circRNA	2
chicirc_144568	Down Regulation	circRNA	1
RYR2	Nodiff	mRNA	2
UBXN7	Nodiff	mRNA	1
ENSCHIG00000013757	Nodiff	mRNA	1
KMT2C	Nodiff	mRNA	1
ENSCHIG00000010380	Nodiff	mRNA	1
chicirc_197891	Down Regulation	circRNA	1
chicirc_094778	Nodiff	circRNA	2
chicirc_171466	Down Regulation	circRNA	1
ENSCHIG00000007238	Nodiff	mRNA	1
chicirc_174873	Down Regulation	circRNA	1
chicirc_116849	Down Regulation	circRNA	1
chicirc_164349	Down Regulation	circRNA	1
chicirc_110383	Up Regulation	circRNA	2
chicirc_053890	Up Regulation	circRNA	1
ENSCHIG00000001740	Nodiff	mRNA	1
chicirc_145057	Down Regulation	circRNA	1
TMEM62	Nodiff	mRNA	1
ENSCHIG00000022612	Nodiff	mRNA	1
chicirc_145345	Down Regulation	circRNA	1
chicirc_171769	Up Regulation	circRNA	1
ENSCHIG00000002227	Nodiff	mRNA	1
chicirc_080679	Down Regulation	circRNA	1
TRAPPC3L	Nodiff	mRNA	1
chicirc_116507	Down Regulation	circRNA	1
chicirc_085839	Up Regulation	circRNA	1
chicirc_121131	Down Regulation	circRNA	1
FKBP15	Nodiff	mRNA	1
HADHB	Nodiff	mRNA	1
DST	Nodiff	mRNA	1
chicirc_028912	Up Regulation	circRNA	1
ENSCHIG00000025958	Nodiff	mRNA	1
chicirc_015844	Up Regulation	circRNA	1
GLRA3	Nodiff	mRNA	1
chicirc_077002	Up Regulation	circRNA	1
SMARCA1	Nodiff	mRNA	1
RF00026	Nodiff	mRNA	1
chicirc_075966	Up Regulation	circRNA	1
TBC1D32	Nodiff	mRNA	1
chicirc_187003	Up Regulation	circRNA	1
UBE3D	Nodiff	mRNA	1
chicirc_199086	Up Regulation	circRNA	1
chicirc_083909	Nodiff	circRNA	2
chicirc_115097	Down Regulation	circRNA	1
PPP1R37	Nodiff	mRNA	1
JMJD1C	Nodiff	mRNA	1
LYPD1	Nodiff	mRNA	1
ENSCHIG00000026220	Nodiff	mRNA	1
chicirc_020599	Up Regulation	circRNA	1
chicirc_119122	Down Regulation	circRNA	1
chicirc_148952	Nodiff	circRNA	1
PHACTR1	Nodiff	mRNA	1
TMTC2	Nodiff	mRNA	1
MCTP1	Nodiff	mRNA	1
chicirc_000395	Up Regulation	circRNA	1
chicirc_007430	Up Regulation	circRNA	1
ENSCHIG00000007397	Nodiff	mRNA	1
PCDH17	Nodiff	mRNA	1
NSRP1	Nodiff	mRNA	1
PIK3C2A	Nodiff	mRNA	1
chicirc_091702	Down Regulation	circRNA	1
DOP1A	Nodiff	mRNA	1
WDR47	Nodiff	mRNA	1
chicirc_087638	Down Regulation	circRNA	1
KLHDC10	Nodiff	mRNA	1
OPA1	Nodiff	mRNA	1
chicirc_110437	Nodiff	circRNA	1
