# Supplementary material for: Selection and Regulatory Network Analysis of Differential CircRNAs in the Hypothalamus of Goats with High and Low Reproductive Capacity
Source: Int J Mol Sci. 2024 Sep 28;25(19):10479. doi: 10.3390/ijms251910479 (PMC11476610; doi:10.3390/ijms251910479)
Supplement: Supplementary file 1 [file ijms-25-10479-s001.zip › Table S5.xlsx]

## Sheet: Sheet1
Target	miRNA
chicirc_091702	chi-let-7a-5p
chicirc_091702	chi-let-7a-3p
chicirc_091702	chi-let-7b-5p
chicirc_091702	chi-let-7b-3p
chicirc_091702	chi-let-7c-5p
chicirc_091702	chi-let-7c-3p
chicirc_091702	chi-let-7d-5p
chicirc_091702	chi-let-7e-5p
chicirc_091702	chi-let-7e-3p
chicirc_091702	chi-let-7f-5p
chicirc_091702	chi-let-7f-3p
chicirc_091702	chi-let-7g-5p
chicirc_091702	chi-let-7g-3p
chicirc_091702	chi-let-7i-5p
chicirc_091702	chi-miR-1
chicirc_091702	chi-miR-100-3p
chicirc_091702	chi-miR-101-5p
chicirc_091702	chi-miR-101-3p
chicirc_091702	chi-miR-103-5p
chicirc_091702	chi-miR-103-3p
chicirc_091702	chi-miR-105a
chicirc_091702	chi-miR-105b-5p
chicirc_091702	chi-miR-105b-3p
chicirc_091702	chi-miR-106a-5p
chicirc_091702	chi-miR-106a-3p
chicirc_091702	chi-miR-106b-5p
chicirc_091702	chi-miR-106b-3p
chicirc_091702	chi-miR-107-3p
chicirc_091702	chi-miR-10a-5p
chicirc_091702	chi-miR-10a-3p
chicirc_091702	chi-miR-10b-5p
chicirc_091702	chi-miR-10b-3p
chicirc_091702	chi-miR-1185-5p
chicirc_091702	chi-miR-1185-3p
chicirc_091702	chi-miR-1197-3p
chicirc_091702	chi-miR-122
chicirc_091702	chi-miR-1224
chicirc_091702	chi-miR-1248-5p
chicirc_091702	chi-miR-124a
chicirc_091702	chi-miR-125a-5p
chicirc_091702	chi-miR-125a-3p
chicirc_091702	chi-miR-125b-5p
chicirc_091702	chi-miR-125b-3p
chicirc_091702	chi-miR-126-5p
chicirc_091702	chi-miR-127-5p
chicirc_091702	chi-miR-127-3p
chicirc_091702	chi-miR-1271-5p
chicirc_091702	chi-miR-1271-3p
chicirc_091702	chi-miR-128-3p
chicirc_091702	chi-miR-1291
chicirc_091702	chi-miR-129-5p
chicirc_091702	chi-miR-129-3p
chicirc_091702	chi-miR-1296
chicirc_091702	chi-miR-1306-5p
chicirc_091702	chi-miR-1306-3p
chicirc_091702	chi-miR-130a-5p
chicirc_091702	chi-miR-130a-3p
chicirc_091702	chi-miR-130b-5p
chicirc_091702	chi-miR-130b-3p
chicirc_091702	chi-miR-133a-5p
chicirc_091702	chi-miR-133a-3p
chicirc_091702	chi-miR-133b
chicirc_091702	chi-miR-1343
chicirc_091702	chi-miR-134
chicirc_091702	chi-miR-135a
chicirc_091702	chi-miR-135b-5p
chicirc_091702	chi-miR-135b-3p
chicirc_091702	chi-miR-136-5p
chicirc_091702	chi-miR-137
chicirc_091702	chi-miR-1388-5p
chicirc_091702	chi-miR-1388-3p
chicirc_091702	chi-miR-140-5p
chicirc_091702	chi-miR-140-3p
chicirc_091702	chi-miR-141
chicirc_091702	chi-miR-143-5p
chicirc_091702	chi-miR-143-3p
chicirc_091702	chi-miR-144-5p
chicirc_091702	chi-miR-144-3p
chicirc_091702	chi-miR-145-5p
chicirc_091702	chi-miR-145-3p
chicirc_091702	chi-miR-1468-5p
chicirc_091702	chi-miR-1468-3p
chicirc_091702	chi-miR-146a
chicirc_091702	chi-miR-146b-5p
chicirc_091702	chi-miR-147-5p
chicirc_091702	chi-miR-147-3p
chicirc_091702	chi-miR-148a-5p
chicirc_091702	chi-miR-148a-3p
chicirc_091702	chi-miR-148b-5p
chicirc_091702	chi-miR-148b-3p
chicirc_091702	chi-miR-150
chicirc_091702	chi-miR-151-3p
chicirc_091702	chi-miR-153
chicirc_091702	chi-miR-154a-5p
chicirc_091702	chi-miR-154a-3p
chicirc_091702	chi-miR-154b-5p
chicirc_091702	chi-miR-154b-3p
chicirc_091702	chi-miR-155-5p
chicirc_091702	chi-miR-15a-5p
chicirc_091702	chi-miR-15a-3p
chicirc_091702	chi-miR-15b-5p
chicirc_091702	chi-miR-15b-3p
chicirc_091702	chi-miR-16a-5p
chicirc_091702	chi-miR-16a-3p
chicirc_091702	chi-miR-16b-5p
chicirc_091702	chi-miR-16b-3p
chicirc_091702	chi-miR-17-5p
chicirc_091702	chi-miR-17-3p
chicirc_091702	chi-miR-1814
chicirc_091702	chi-miR-181b-5p
chicirc_091702	chi-miR-181b-3p
chicirc_091702	chi-miR-181c-5p
chicirc_091702	chi-miR-181d
chicirc_091702	chi-miR-182
chicirc_091702	chi-miR-183
chicirc_091702	chi-miR-1839
chicirc_091702	chi-miR-184
chicirc_091702	chi-miR-186-5p
chicirc_091702	chi-miR-186-3p
chicirc_091702	chi-miR-187
chicirc_091702	chi-miR-188-5p
chicirc_091702	chi-miR-188-3p
chicirc_091702	chi-miR-18a-5p
chicirc_091702	chi-miR-18a-3p
chicirc_091702	chi-miR-18b-5p
chicirc_091702	chi-miR-18b-3p
chicirc_091702	chi-miR-190a-5p
chicirc_091702	chi-miR-190a-3p
chicirc_091702	chi-miR-190b
chicirc_091702	chi-miR-192-3p
chicirc_091702	chi-miR-193a
chicirc_091702	chi-miR-193b-5p
chicirc_091702	chi-miR-193b-3p
chicirc_091702	chi-miR-194
chicirc_091702	chi-miR-195-5p
chicirc_091702	chi-miR-195-3p
chicirc_091702	chi-miR-196a
chicirc_091702	chi-miR-196b
chicirc_091702	chi-miR-197-5p
chicirc_091702	chi-miR-197-3p
chicirc_091702	chi-miR-199a-5p
chicirc_091702	chi-miR-199a-3p
chicirc_091702	chi-miR-199b-5p
chicirc_091702	chi-miR-199b-3p
chicirc_091702	chi-miR-199c-5p
chicirc_091702	chi-miR-199c-3p
chicirc_091702	chi-miR-19a
chicirc_091702	chi-miR-19b-5p
chicirc_091702	chi-miR-19b-3p
chicirc_091702	chi-miR-200a
chicirc_091702	chi-miR-200b
chicirc_000395	chi-let-7e-3p
chicirc_000395	chi-miR-1343
chicirc_000395	chi-miR-136-5p
chicirc_000395	chi-miR-188-3p
chicirc_000395	chi-miR-19b-5p
chicirc_001486	chi-miR-10b-3p
chicirc_001486	chi-miR-125a-3p
chicirc_001486	chi-miR-143-3p
chicirc_001486	chi-miR-186-3p
chicirc_001486	chi-miR-192-3p
chicirc_001486	chi-miR-199a-3p
chicirc_001486	chi-miR-199b-3p
chicirc_001486	chi-miR-199c-3p
chicirc_001879	chi-miR-133a-5p
chicirc_001879	chi-miR-182
chicirc_001879	chi-miR-186-5p
chicirc_001879	chi-miR-18a-5p
chicirc_001879	chi-miR-18b-5p
chicirc_001879	chi-miR-19b-5p
chicirc_002259	chi-let-7a-5p
chicirc_002259	chi-let-7b-5p
chicirc_002259	chi-let-7c-5p
chicirc_002259	chi-let-7d-5p
chicirc_002259	chi-let-7e-5p
chicirc_002259	chi-let-7f-5p
chicirc_002259	chi-let-7g-5p
chicirc_002259	chi-let-7i-5p
chicirc_002259	chi-miR-103-5p
chicirc_002259	chi-miR-10b-3p
chicirc_002259	chi-miR-1291
chicirc_002259	chi-miR-130a-5p
chicirc_002259	chi-miR-1343
chicirc_002259	chi-miR-145-3p
chicirc_002259	chi-miR-148a-5p
chicirc_002259	chi-miR-148b-5p
chicirc_002259	chi-miR-191-3p
chicirc_002259	chi-miR-193a
chicirc_002259	chi-miR-193b-3p
chicirc_002259	chi-miR-196a
chicirc_002259	chi-miR-196b
chicirc_003039	chi-let-7g-3p
chicirc_003039	chi-miR-103-5p
chicirc_003039	chi-miR-10a-3p
chicirc_003039	chi-miR-1224
chicirc_003039	chi-miR-144-3p
chicirc_003039	chi-miR-1814
chicirc_005287	chi-miR-103-5p
chicirc_005287	chi-miR-148a-5p
chicirc_005287	chi-miR-148b-5p
chicirc_007430	chi-miR-103-5p
chicirc_007430	chi-miR-10b-3p
chicirc_007430	chi-miR-129-5p
chicirc_007430	chi-miR-140-5p
chicirc_007430	chi-miR-147-5p
chicirc_007430	chi-miR-150
chicirc_007430	chi-miR-194
chicirc_007430	chi-miR-197-5p
chicirc_008215	chi-miR-15a-5p
chicirc_008215	chi-miR-15b-5p
chicirc_008215	chi-miR-16a-5p
chicirc_008215	chi-miR-16b-5p
chicirc_008215	chi-miR-195-5p
chicirc_008429	chi-miR-105a
chicirc_008429	chi-miR-105b-5p
chicirc_008429	chi-miR-1185-5p
chicirc_008429	chi-miR-1224
chicirc_008429	chi-miR-125b-3p
chicirc_008429	chi-miR-126-5p
chicirc_008429	chi-miR-141
chicirc_008429	chi-miR-143-5p
chicirc_008429	chi-miR-143-3p
chicirc_008429	chi-miR-150
chicirc_008429	chi-miR-151-3p
chicirc_008429	chi-miR-154b-5p
chicirc_008429	chi-miR-154b-3p
chicirc_008429	chi-miR-181b-5p
chicirc_008429	chi-miR-181c-5p
chicirc_008429	chi-miR-181c-3p
chicirc_008429	chi-miR-181d
chicirc_008429	chi-miR-195-3p
chicirc_008429	chi-miR-200a
chicirc_009115	chi-miR-129-5p
chicirc_009115	chi-miR-147-5p
chicirc_009115	chi-miR-155-5p
chicirc_009115	chi-miR-186-3p
chicirc_009115	chi-miR-195-3p
chicirc_009807	chi-miR-1307-3p
chicirc_009807	chi-miR-140-3p
chicirc_010801	chi-miR-1
chicirc_010801	chi-miR-129-5p
chicirc_010801	chi-miR-141
chicirc_010801	chi-miR-154b-5p
chicirc_010801	chi-miR-1839
chicirc_010801	chi-miR-200a
chicirc_011342	chi-miR-103-5p
chicirc_011342	chi-miR-103-3p
chicirc_011342	chi-miR-106b-3p
chicirc_011342	chi-miR-107-3p
chicirc_011342	chi-miR-10a-5p
chicirc_011342	chi-miR-10b-5p
chicirc_011342	chi-miR-10b-3p
chicirc_011342	chi-miR-1185-5p
chicirc_011342	chi-miR-122
chicirc_011342	chi-miR-1224
chicirc_011342	chi-miR-1248-5p
chicirc_011342	chi-miR-125a-5p
chicirc_011342	chi-miR-125a-3p
chicirc_011342	chi-miR-125b-5p
chicirc_011342	chi-miR-127-5p
chicirc_011342	chi-miR-1271-5p
chicirc_011342	chi-miR-128-3p
chicirc_011342	chi-miR-1291
chicirc_011342	chi-miR-1306-5p
chicirc_011342	chi-miR-130a-5p
chicirc_011342	chi-miR-130b-5p
chicirc_011342	chi-miR-133a-3p
chicirc_011342	chi-miR-133b
chicirc_011342	chi-miR-1343
chicirc_011342	chi-miR-134
chicirc_011342	chi-miR-136-5p
chicirc_011342	chi-miR-1388-5p
chicirc_011342	chi-miR-1388-3p
chicirc_011342	chi-miR-140-3p
chicirc_011342	chi-miR-141
chicirc_011342	chi-miR-143-5p
chicirc_011342	chi-miR-144-3p
chicirc_011342	chi-miR-145-3p
chicirc_011342	chi-miR-147-5p
chicirc_011342	chi-miR-148a-5p
chicirc_011342	chi-miR-148b-5p
chicirc_011342	chi-miR-151-3p
chicirc_011342	chi-miR-154b-5p
chicirc_011342	chi-miR-15a-5p
chicirc_011342	chi-miR-15b-5p
chicirc_011342	chi-miR-16a-5p
chicirc_011342	chi-miR-16b-5p
chicirc_011342	chi-miR-17-3p
chicirc_011342	chi-miR-1814
chicirc_011342	chi-miR-181c-3p
chicirc_011342	chi-miR-183
chicirc_011342	chi-miR-188-5p
chicirc_011342	chi-miR-188-3p
chicirc_011342	chi-miR-18a-3p
chicirc_011342	chi-miR-18b-3p
chicirc_011342	chi-miR-192-3p
chicirc_011342	chi-miR-193a
chicirc_011342	chi-miR-193b-3p
chicirc_011342	chi-miR-195-5p
chicirc_011342	chi-miR-197-5p
chicirc_011342	chi-miR-199a-5p
chicirc_011342	chi-miR-199b-5p
chicirc_011342	chi-miR-199c-5p
chicirc_011342	chi-miR-19a
chicirc_011342	chi-miR-19b-3p
chicirc_011342	chi-miR-200a
chicirc_014324	chi-let-7c-3p
chicirc_014324	chi-miR-100-3p
chicirc_014324	chi-miR-130b-5p
chicirc_014324	chi-miR-135a
chicirc_014324	chi-miR-135b-5p
chicirc_014324	chi-miR-153
chicirc_014324	chi-miR-15b-3p
chicirc_015844	chi-miR-1197-3p
chicirc_015844	chi-miR-1306-5p
chicirc_015844	chi-miR-188-3p
chicirc_015844	chi-miR-195-3p
chicirc_016196	chi-let-7a-5p
chicirc_016196	chi-let-7b-5p
chicirc_016196	chi-let-7c-5p
chicirc_016196	chi-let-7d-5p
chicirc_016196	chi-let-7e-5p
chicirc_016196	chi-let-7f-5p
chicirc_016196	chi-let-7g-5p
chicirc_016196	chi-let-7i-5p
chicirc_016196	chi-miR-101-5p
chicirc_016196	chi-miR-105a
chicirc_016196	chi-miR-105b-5p
chicirc_016196	chi-miR-10b-3p
chicirc_016196	chi-miR-1224
chicirc_016196	chi-miR-1248-5p
chicirc_016196	chi-miR-125a-5p
chicirc_016196	chi-miR-125a-3p
chicirc_016196	chi-miR-125b-5p
chicirc_016196	chi-miR-125b-3p
chicirc_016196	chi-miR-126-5p
chicirc_016196	chi-miR-1291
chicirc_016196	chi-miR-130a-5p
chicirc_016196	chi-miR-1343
chicirc_016196	chi-miR-134
chicirc_016196	chi-miR-136-5p
chicirc_016196	chi-miR-1388-3p
chicirc_016196	chi-miR-140-5p
chicirc_016196	chi-miR-140-3p
chicirc_016196	chi-miR-143-5p
chicirc_016196	chi-miR-144-5p
chicirc_016196	chi-miR-145-5p
chicirc_016196	chi-miR-145-3p
chicirc_016196	chi-miR-146a
chicirc_016196	chi-miR-146b-5p
chicirc_016196	chi-miR-147-5p
chicirc_016196	chi-miR-148a-5p
chicirc_016196	chi-miR-148b-5p
chicirc_016196	chi-miR-153
chicirc_016196	chi-miR-16a-3p
chicirc_016196	chi-miR-181c-3p
chicirc_016196	chi-miR-1839
chicirc_016196	chi-miR-186-3p
chicirc_016196	chi-miR-18a-3p
chicirc_016196	chi-miR-18b-3p
chicirc_016196	chi-miR-190a-5p
chicirc_016196	chi-miR-190b
chicirc_016196	chi-miR-191-5p
chicirc_016196	chi-miR-193a
chicirc_016196	chi-miR-193b-5p
chicirc_016196	chi-miR-193b-3p
chicirc_016196	chi-miR-197-5p
chicirc_016196	chi-miR-197-3p
chicirc_016303	chi-miR-101-3p
chicirc_016303	chi-miR-130b-5p
chicirc_016303	chi-miR-154b-5p
chicirc_016303	chi-miR-181b-3p
chicirc_016303	chi-miR-183
chicirc_016975	chi-let-7a-5p
chicirc_016975	chi-let-7b-5p
chicirc_016975	chi-let-7c-5p
chicirc_016975	chi-let-7d-5p
chicirc_016975	chi-let-7e-5p
chicirc_016975	chi-let-7f-5p
chicirc_016975	chi-let-7g-5p
chicirc_016975	chi-let-7i-5p
chicirc_016975	chi-miR-101-5p
chicirc_016975	chi-miR-10a-5p
chicirc_016975	chi-miR-10b-5p
chicirc_016975	chi-miR-127-5p
chicirc_016975	chi-miR-1388-3p
chicirc_016975	chi-miR-144-5p
chicirc_016975	chi-miR-145-5p
chicirc_016975	chi-miR-17-3p
chicirc_017440	chi-let-7c-3p
chicirc_017440	chi-miR-122
chicirc_017440	chi-miR-126-5p
chicirc_017440	chi-miR-154b-5p
chicirc_017440	chi-miR-15b-3p
chicirc_017440	chi-miR-17-3p
chicirc_017440	chi-miR-18a-5p
chicirc_017440	chi-miR-18a-3p
chicirc_017440	chi-miR-18b-5p
chicirc_019227	chi-miR-100-3p
chicirc_019227	chi-miR-125a-5p
chicirc_019227	chi-miR-125b-5p
chicirc_019227	chi-miR-1271-3p
chicirc_019227	chi-miR-134
chicirc_019227	chi-miR-1388-3p
chicirc_019227	chi-miR-1468-3p
chicirc_019227	chi-miR-15a-5p
chicirc_019227	chi-miR-15b-5p
chicirc_019227	chi-miR-16a-5p
chicirc_019227	chi-miR-16b-5p
chicirc_019227	chi-miR-188-3p
chicirc_019227	chi-miR-18a-5p
chicirc_019227	chi-miR-18b-5p
chicirc_019227	chi-miR-195-5p
chicirc_019227	chi-miR-197-5p
chicirc_019227	chi-miR-197-3p
chicirc_019227	chi-miR-19b-5p
chicirc_019753	chi-miR-133a-3p
chicirc_019753	chi-miR-133b
chicirc_019753	chi-miR-140-3p
chicirc_019753	chi-miR-143-5p
chicirc_019753	chi-miR-154a-3p
chicirc_019753	chi-miR-181c-3p
chicirc_019753	chi-miR-187
chicirc_019753	chi-miR-18b-3p
chicirc_019753	chi-miR-199a-5p
chicirc_019753	chi-miR-199b-5p
chicirc_019753	chi-miR-199c-5p
chicirc_019753	chi-miR-19a
chicirc_019753	chi-miR-19b-3p
chicirc_019769	chi-let-7c-3p
chicirc_019769	chi-miR-1
chicirc_019769	chi-miR-103-5p
chicirc_019769	chi-miR-106a-5p
chicirc_019769	chi-miR-106a-3p
chicirc_019769	chi-miR-106b-5p
chicirc_019769	chi-miR-125b-3p
chicirc_019769	chi-miR-129-5p
chicirc_019769	chi-miR-145-3p
chicirc_019769	chi-miR-148a-5p
chicirc_019769	chi-miR-148b-5p
chicirc_019769	chi-miR-153
chicirc_019769	chi-miR-17-5p
chicirc_020206	chi-miR-140-3p
chicirc_020206	chi-miR-141
chicirc_020206	chi-miR-17-3p
chicirc_020206	chi-miR-197-5p
chicirc_020206	chi-miR-200a
chicirc_020576	chi-miR-103-5p
chicirc_020576	chi-miR-127-5p
chicirc_020576	chi-miR-130b-5p
chicirc_020576	chi-miR-136-5p
chicirc_020576	chi-miR-140-5p
chicirc_020576	chi-miR-145-5p
chicirc_020576	chi-miR-154b-3p
chicirc_020576	chi-miR-17-3p
chicirc_020599	chi-miR-186-3p
chicirc_020599	chi-miR-18b-3p
chicirc_020695	chi-let-7e-3p
chicirc_020695	chi-miR-101-5p
chicirc_020695	chi-miR-129-5p
chicirc_020695	chi-miR-145-5p
chicirc_020695	chi-miR-155-3p
chicirc_020695	chi-miR-186-5p
chicirc_020695	chi-miR-197-5p
chicirc_021036	chi-miR-1248-5p
chicirc_021036	chi-miR-186-3p
chicirc_021036	chi-miR-188-3p
chicirc_021036	chi-miR-190a-3p
chicirc_023605	chi-miR-1
chicirc_023605	chi-miR-133a-3p
chicirc_023605	chi-miR-133b
chicirc_023605	chi-miR-1468-5p
chicirc_028798	chi-miR-1197-3p
chicirc_028798	chi-miR-124a
chicirc_028798	chi-miR-133a-5p
chicirc_028798	chi-miR-135a
chicirc_028798	chi-miR-135b-5p
chicirc_028798	chi-miR-148a-5p
chicirc_028798	chi-miR-148b-5p
chicirc_028798	chi-miR-151-3p
chicirc_028798	chi-miR-15a-5p
chicirc_028798	chi-miR-15b-5p
chicirc_028798	chi-miR-16a-5p
chicirc_028798	chi-miR-16b-5p
chicirc_028798	chi-miR-1814
chicirc_028798	chi-miR-188-5p
chicirc_028798	chi-miR-188-3p
chicirc_028798	chi-miR-195-5p
chicirc_028798	chi-miR-199a-3p
chicirc_028798	chi-miR-199b-3p
chicirc_028798	chi-miR-199c-3p
chicirc_028912	chi-let-7a-3p
chicirc_028912	chi-let-7b-3p
chicirc_028912	chi-let-7c-3p
chicirc_028912	chi-let-7f-3p
chicirc_028912	chi-let-7g-3p
chicirc_028912	chi-miR-1
chicirc_028912	chi-miR-100-3p
chicirc_028912	chi-miR-103-5p
chicirc_028912	chi-miR-1185-3p
chicirc_028912	chi-miR-126-5p
chicirc_028912	chi-miR-128-3p
chicirc_028912	chi-miR-130a-5p
chicirc_028912	chi-miR-130b-5p
chicirc_028912	chi-miR-134
chicirc_028912	chi-miR-148a-5p
chicirc_028912	chi-miR-148b-5p
chicirc_028912	chi-miR-150
chicirc_028912	chi-miR-155-5p
chicirc_028912	chi-miR-182
chicirc_028912	chi-miR-186-3p
chicirc_028912	chi-miR-192-5p
chicirc_028912	chi-miR-199a-5p
chicirc_028912	chi-miR-199b-5p
chicirc_028912	chi-miR-199c-5p
chicirc_030156	chi-miR-127-5p
chicirc_030156	chi-miR-130a-5p
chicirc_030156	chi-miR-146a
chicirc_030156	chi-miR-146b-5p
chicirc_030156	chi-miR-15a-3p
chicirc_032380	chi-miR-193a
chicirc_032380	chi-miR-193b-3p
chicirc_032564	chi-let-7a-5p
chicirc_032564	chi-let-7b-5p
chicirc_032564	chi-let-7c-5p
chicirc_032564	chi-let-7c-3p
chicirc_032564	chi-let-7d-5p
chicirc_032564	chi-let-7e-5p
chicirc_032564	chi-let-7f-5p
chicirc_032564	chi-let-7g-5p
chicirc_032564	chi-let-7i-5p
chicirc_032564	chi-miR-103-5p
chicirc_032564	chi-miR-105a
chicirc_032564	chi-miR-105b-5p
chicirc_032564	chi-miR-126-5p
chicirc_032564	chi-miR-133a-5p
chicirc_032564	chi-miR-1343
chicirc_032564	chi-miR-135b-3p
chicirc_032564	chi-miR-140-3p
chicirc_032564	chi-miR-143-3p
chicirc_032564	chi-miR-147-5p
chicirc_032564	chi-miR-181b-5p
chicirc_032564	chi-miR-181c-5p
chicirc_032564	chi-miR-181d
chicirc_032564	chi-miR-182
chicirc_032564	chi-miR-188-3p
chicirc_032564	chi-miR-18a-5p
chicirc_032564	chi-miR-18b-5p
chicirc_032564	chi-miR-192-3p
chicirc_032564	chi-miR-195-3p
chicirc_032564	chi-miR-197-5p
chicirc_032564	chi-miR-199a-5p
chicirc_032564	chi-miR-199b-5p
chicirc_032564	chi-miR-199c-5p
chicirc_032564	chi-miR-19b-5p
chicirc_032742	chi-miR-100-3p
chicirc_032742	chi-miR-103-3p
chicirc_032742	chi-miR-107-3p
chicirc_032742	chi-miR-122
chicirc_032742	chi-miR-1306-5p
chicirc_032742	chi-miR-1468-3p
chicirc_032742	chi-miR-15a-5p
chicirc_032742	chi-miR-15b-5p
chicirc_032742	chi-miR-16a-5p
chicirc_032742	chi-miR-16b-5p
chicirc_032742	chi-miR-195-5p
chicirc_032742	chi-miR-197-3p
chicirc_032758	chi-miR-100-5p
chicirc_032758	chi-miR-133a-3p
chicirc_032758	chi-miR-133b
chicirc_033184	chi-miR-103-5p
chicirc_033184	chi-miR-105a
chicirc_033184	chi-miR-105b-5p
chicirc_033184	chi-miR-129-5p
chicirc_033184	chi-miR-154a-5p
chicirc_033453	chi-miR-134
chicirc_033453	chi-miR-188-3p
chicirc_035587	chi-let-7a-3p
chicirc_035587	chi-let-7b-3p
chicirc_035587	chi-let-7c-3p
chicirc_035587	chi-let-7f-3p
chicirc_035587	chi-miR-101-5p
chicirc_035587	chi-miR-106a-5p
chicirc_035587	chi-miR-106a-3p
chicirc_035587	chi-miR-106b-5p
chicirc_035587	chi-miR-10a-5p
chicirc_035587	chi-miR-10b-5p
chicirc_035587	chi-miR-10b-3p
chicirc_035587	chi-miR-1185-3p
chicirc_035587	chi-miR-1224
chicirc_035587	chi-miR-1248-5p
chicirc_035587	chi-miR-1249
chicirc_035587	chi-miR-124a
chicirc_035587	chi-miR-125a-5p
chicirc_035587	chi-miR-125b-5p
chicirc_035587	chi-miR-127-5p
chicirc_035587	chi-miR-1271-5p
chicirc_035587	chi-miR-1291
chicirc_035587	chi-miR-129-5p
chicirc_035587	chi-miR-1306-5p
chicirc_035587	chi-miR-130a-5p
chicirc_035587	chi-miR-130b-5p
chicirc_035587	chi-miR-1343
chicirc_035587	chi-miR-134
chicirc_035587	chi-miR-135a
chicirc_035587	chi-miR-135b-5p
chicirc_035587	chi-miR-1388-5p
chicirc_035587	chi-miR-1388-3p
chicirc_035587	chi-miR-140-5p
chicirc_035587	chi-miR-140-3p
chicirc_035587	chi-miR-141
chicirc_035587	chi-miR-143-3p
chicirc_035587	chi-miR-144-5p
chicirc_035587	chi-miR-144-3p
chicirc_035587	chi-miR-145-5p
chicirc_035587	chi-miR-145-3p
chicirc_035587	chi-miR-1468-3p
chicirc_035587	chi-miR-146b-3p
chicirc_035587	chi-miR-147-5p
chicirc_035587	chi-miR-148a-3p
chicirc_035587	chi-miR-148b-3p
chicirc_035587	chi-miR-151-5p
chicirc_035587	chi-miR-154a-5p
chicirc_035587	chi-miR-155-5p
chicirc_035587	chi-miR-155-3p
chicirc_035587	chi-miR-15a-3p
chicirc_035587	chi-miR-15b-3p
chicirc_035587	chi-miR-16a-3p
chicirc_035587	chi-miR-16b-3p
chicirc_035587	chi-miR-17-5p
chicirc_035587	chi-miR-17-3p
chicirc_035587	chi-miR-1814
chicirc_035587	chi-miR-181b-5p
chicirc_035587	chi-miR-181b-3p
chicirc_035587	chi-miR-181c-5p
chicirc_035587	chi-miR-181d
chicirc_035587	chi-miR-182
chicirc_035587	chi-miR-183
chicirc_035587	chi-miR-1839
chicirc_035587	chi-miR-186-5p
chicirc_035587	chi-miR-186-3p
chicirc_035587	chi-miR-188-5p
chicirc_035587	chi-miR-18a-3p
chicirc_035587	chi-miR-18b-3p
chicirc_035587	chi-miR-190a-3p
chicirc_035587	chi-miR-191-5p
chicirc_035587	chi-miR-192-5p
chicirc_035587	chi-miR-193a
chicirc_035587	chi-miR-193b-3p
chicirc_035587	chi-miR-195-3p
chicirc_035587	chi-miR-196a
chicirc_035587	chi-miR-196b
chicirc_035587	chi-miR-197-3p
chicirc_035587	chi-miR-199a-5p
chicirc_035587	chi-miR-199b-5p
chicirc_035587	chi-miR-199c-5p
chicirc_035587	chi-miR-200a
chicirc_035587	chi-miR-200b
chicirc_035587	chi-miR-200c
chicirc_035964	chi-miR-1343
chicirc_035965	chi-miR-106a-5p
chicirc_035965	chi-miR-106b-5p
chicirc_035965	chi-miR-130a-3p
chicirc_035965	chi-miR-130b-5p
chicirc_035965	chi-miR-130b-3p
chicirc_035965	chi-miR-1468-3p
chicirc_035965	chi-miR-17-5p
chicirc_035965	chi-miR-194
chicirc_035965	chi-miR-19a
chicirc_035965	chi-miR-19b-3p
chicirc_037474	chi-miR-1185-3p
chicirc_037474	chi-miR-15a-5p
chicirc_037474	chi-miR-15b-5p
chicirc_037474	chi-miR-16a-5p
chicirc_037474	chi-miR-16b-5p
chicirc_037474	chi-miR-186-3p
chicirc_037474	chi-miR-195-5p
chicirc_038133	chi-let-7a-5p
chicirc_038133	chi-let-7b-5p
chicirc_038133	chi-let-7c-5p
chicirc_038133	chi-let-7d-5p
chicirc_038133	chi-let-7e-5p
chicirc_038133	chi-let-7f-5p
chicirc_038133	chi-let-7g-5p
chicirc_038133	chi-let-7i-5p
chicirc_038133	chi-miR-125a-3p
chicirc_038133	chi-miR-15a-5p
chicirc_038133	chi-miR-15b-5p
chicirc_038133	chi-miR-16a-5p
chicirc_038133	chi-miR-16b-5p
chicirc_038133	chi-miR-1839
chicirc_038133	chi-miR-188-3p
chicirc_038133	chi-miR-192-5p
chicirc_038133	chi-miR-193a
chicirc_038133	chi-miR-193b-3p
chicirc_038133	chi-miR-195-5p
chicirc_038133	chi-miR-19a
chicirc_038133	chi-miR-19b-3p
chicirc_038415	chi-miR-106a-3p
chicirc_038415	chi-miR-125a-3p
chicirc_038415	chi-miR-129-5p
chicirc_038415	chi-miR-151-3p
chicirc_038415	chi-miR-182
chicirc_038415	chi-miR-186-3p
chicirc_038415	chi-miR-193a
chicirc_038415	chi-miR-193b-5p
chicirc_038415	chi-miR-193b-3p
chicirc_038415	chi-miR-199a-3p
chicirc_038415	chi-miR-199b-3p
chicirc_038415	chi-miR-199c-3p
chicirc_038569	chi-miR-140-3p
chicirc_038569	chi-miR-141
chicirc_038569	chi-miR-200a
chicirc_039331	chi-let-7e-3p
chicirc_039331	chi-miR-106a-3p
chicirc_039331	chi-miR-10a-5p
chicirc_039331	chi-miR-10b-5p
chicirc_039331	chi-miR-10b-3p
chicirc_039331	chi-miR-1248-5p
chicirc_039331	chi-miR-125a-3p
chicirc_039331	chi-miR-130a-5p
chicirc_039331	chi-miR-130b-5p
chicirc_039331	chi-miR-133a-5p
chicirc_039331	chi-miR-136-5p
chicirc_039331	chi-miR-141
chicirc_039331	chi-miR-144-3p
chicirc_039331	chi-miR-1468-3p
chicirc_039331	chi-miR-148a-5p
chicirc_039331	chi-miR-148b-5p
chicirc_039331	chi-miR-150
chicirc_039331	chi-miR-15a-5p
chicirc_039331	chi-miR-15b-5p
chicirc_039331	chi-miR-16a-5p
chicirc_039331	chi-miR-16b-5p
chicirc_039331	chi-miR-181b-3p
chicirc_039331	chi-miR-183
chicirc_039331	chi-miR-192-5p
chicirc_039331	chi-miR-194
chicirc_039331	chi-miR-195-5p
chicirc_039331	chi-miR-197-3p
chicirc_039331	chi-miR-200a
chicirc_040498	chi-let-7a-5p
chicirc_040498	chi-let-7a-3p
chicirc_040498	chi-let-7b-5p
chicirc_040498	chi-let-7b-3p
chicirc_040498	chi-let-7c-5p
chicirc_040498	chi-let-7c-3p
chicirc_040498	chi-let-7d-5p
chicirc_040498	chi-let-7e-5p
chicirc_040498	chi-let-7f-5p
chicirc_040498	chi-let-7f-3p
chicirc_040498	chi-let-7g-5p
chicirc_040498	chi-let-7g-3p
chicirc_040498	chi-let-7i-5p
chicirc_040498	chi-let-7i-3p
chicirc_040498	chi-miR-1
chicirc_040498	chi-miR-100-3p
chicirc_040498	chi-miR-101-5p
chicirc_040498	chi-miR-101-3p
chicirc_040498	chi-miR-103-5p
chicirc_040498	chi-miR-103-3p
chicirc_040498	chi-miR-105a
chicirc_040498	chi-miR-105b-5p
chicirc_040498	chi-miR-106a-5p
chicirc_040498	chi-miR-106a-3p
chicirc_040498	chi-miR-106b-5p
chicirc_040498	chi-miR-107-3p
chicirc_040498	chi-miR-10a-5p
chicirc_040498	chi-miR-10a-3p
chicirc_040498	chi-miR-10b-5p
chicirc_040498	chi-miR-10b-3p
chicirc_040498	chi-miR-1185-5p
chicirc_040498	chi-miR-1185-3p
chicirc_040498	chi-miR-1197-3p
chicirc_040498	chi-miR-122
chicirc_040498	chi-miR-1224
chicirc_040498	chi-miR-1248-5p
chicirc_040498	chi-miR-1249
chicirc_040498	chi-miR-124a
chicirc_040498	chi-miR-125a-5p
chicirc_040498	chi-miR-125a-3p
chicirc_040498	chi-miR-125b-5p
chicirc_040498	chi-miR-125b-3p
chicirc_040498	chi-miR-126-5p
chicirc_040498	chi-miR-127-5p
chicirc_040498	chi-miR-1271-5p
chicirc_040498	chi-miR-1271-3p
chicirc_040498	chi-miR-128-3p
chicirc_040498	chi-miR-1291
chicirc_040498	chi-miR-129-5p
chicirc_040498	chi-miR-129-3p
chicirc_040498	chi-miR-1306-5p
chicirc_040498	chi-miR-130a-5p
chicirc_040498	chi-miR-130a-3p
chicirc_040498	chi-miR-130b-5p
chicirc_040498	chi-miR-130b-3p
chicirc_040498	chi-miR-133a-5p
chicirc_040498	chi-miR-133a-3p
chicirc_040498	chi-miR-133b
chicirc_040498	chi-miR-1343
chicirc_040498	chi-miR-134
chicirc_040498	chi-miR-135a
chicirc_040498	chi-miR-135b-5p
chicirc_040498	chi-miR-136-5p
chicirc_040498	chi-miR-136-3p
chicirc_040498	chi-miR-137
chicirc_040498	chi-miR-1388-5p
chicirc_040498	chi-miR-1388-3p
chicirc_040498	chi-miR-140-5p
chicirc_040498	chi-miR-140-3p
chicirc_040498	chi-miR-141
chicirc_040498	chi-miR-143-5p
chicirc_040498	chi-miR-143-3p
chicirc_040498	chi-miR-144-5p
chicirc_040498	chi-miR-144-3p
chicirc_040498	chi-miR-145-5p
chicirc_040498	chi-miR-145-3p
chicirc_040498	chi-miR-1468-3p
chicirc_040498	chi-miR-146a
chicirc_040498	chi-miR-146b-5p
chicirc_040498	chi-miR-146b-3p
chicirc_040498	chi-miR-147-5p
chicirc_040498	chi-miR-147-3p
chicirc_040498	chi-miR-148a-5p
chicirc_040498	chi-miR-148a-3p
chicirc_040498	chi-miR-148b-5p
chicirc_040498	chi-miR-148b-3p
chicirc_040498	chi-miR-150
chicirc_040498	chi-miR-151-5p
chicirc_040498	chi-miR-151-3p
chicirc_040498	chi-miR-153
chicirc_040498	chi-miR-154a-5p
chicirc_040498	chi-miR-154a-3p
chicirc_040498	chi-miR-154b-5p
chicirc_040498	chi-miR-154b-3p
chicirc_040498	chi-miR-155-5p
chicirc_040498	chi-miR-155-3p
chicirc_040498	chi-miR-15a-5p
chicirc_040498	chi-miR-15a-3p
chicirc_040498	chi-miR-15b-5p
chicirc_040498	chi-miR-15b-3p
chicirc_040498	chi-miR-16a-5p
chicirc_040498	chi-miR-16a-3p
chicirc_040498	chi-miR-16b-5p
chicirc_040498	chi-miR-16b-3p
chicirc_040498	chi-miR-17-5p
chicirc_040498	chi-miR-17-3p
chicirc_040498	chi-miR-1814
chicirc_040498	chi-miR-181b-5p
chicirc_040498	chi-miR-181b-3p
chicirc_040498	chi-miR-181c-5p
chicirc_040498	chi-miR-181c-3p
chicirc_040498	chi-miR-181d
chicirc_040498	chi-miR-182
chicirc_040498	chi-miR-183
chicirc_040498	chi-miR-1839
chicirc_040498	chi-miR-184
chicirc_040498	chi-miR-186-5p
chicirc_040498	chi-miR-186-3p
chicirc_040498	chi-miR-187
chicirc_040498	chi-miR-188-5p
chicirc_040498	chi-miR-188-3p
chicirc_040498	chi-miR-18a-5p
chicirc_040498	chi-miR-18a-3p
chicirc_040498	chi-miR-18b-5p
chicirc_040498	chi-miR-18b-3p
chicirc_040498	chi-miR-190a-5p
chicirc_040498	chi-miR-190a-3p
chicirc_040498	chi-miR-190b
chicirc_040498	chi-miR-191-5p
chicirc_040498	chi-miR-191-3p
chicirc_040498	chi-miR-192-5p
chicirc_040498	chi-miR-192-3p
chicirc_040498	chi-miR-193b-5p
chicirc_040498	chi-miR-195-5p
chicirc_040498	chi-miR-195-3p
chicirc_040498	chi-miR-196a
chicirc_040498	chi-miR-196b
chicirc_040498	chi-miR-197-5p
chicirc_040498	chi-miR-197-3p
chicirc_040498	chi-miR-199a-5p
chicirc_040498	chi-miR-199a-3p
chicirc_040498	chi-miR-199b-5p
chicirc_040498	chi-miR-199b-3p
chicirc_040498	chi-miR-199c-5p
chicirc_040498	chi-miR-199c-3p
chicirc_040498	chi-miR-19a
chicirc_040498	chi-miR-19b-5p
chicirc_040498	chi-miR-19b-3p
chicirc_040498	chi-miR-200a
chicirc_040498	chi-miR-200b
chicirc_040498	chi-miR-200c
chicirc_041718	chi-miR-106a-5p
chicirc_041718	chi-miR-106a-3p
chicirc_041718	chi-miR-106b-5p
chicirc_041718	chi-miR-125a-5p
chicirc_041718	chi-miR-125b-5p
chicirc_041718	chi-miR-150
chicirc_041718	chi-miR-15a-3p
chicirc_041718	chi-miR-17-5p
chicirc_041718	chi-miR-193a
chicirc_041718	chi-miR-193b-3p
chicirc_042705	chi-miR-1306-5p
chicirc_042877	chi-miR-100-3p
chicirc_042877	chi-miR-1185-5p
chicirc_042877	chi-miR-125a-5p
chicirc_042877	chi-miR-125b-5p
chicirc_042877	chi-miR-1388-3p
chicirc_042877	chi-miR-143-3p
chicirc_042877	chi-miR-144-3p
chicirc_042877	chi-miR-148a-5p
chicirc_042877	chi-miR-148a-3p
chicirc_042877	chi-miR-148b-5p
chicirc_042877	chi-miR-148b-3p
chicirc_042877	chi-miR-150
chicirc_042877	chi-miR-154b-5p
chicirc_042877	chi-miR-15a-3p
chicirc_042877	chi-miR-15b-3p
chicirc_042877	chi-miR-182
chicirc_042877	chi-miR-192-3p
chicirc_042877	chi-miR-196a
chicirc_042877	chi-miR-196b
chicirc_042928	chi-miR-1248-5p
chicirc_042928	chi-miR-127-5p
chicirc_042928	chi-miR-130a-5p
chicirc_042928	chi-miR-145-3p
chicirc_042928	chi-miR-15a-3p
chicirc_042928	chi-miR-16a-3p
chicirc_042928	chi-miR-192-3p
chicirc_042928	chi-miR-199a-3p
chicirc_042928	chi-miR-199b-3p
chicirc_042928	chi-miR-199c-3p
chicirc_045000	chi-miR-101-3p
chicirc_045000	chi-miR-103-3p
chicirc_045000	chi-miR-107-3p
chicirc_045000	chi-miR-130a-3p
chicirc_045000	chi-miR-130b-3p
chicirc_045000	chi-miR-143-3p
chicirc_045000	chi-miR-148a-3p
chicirc_045000	chi-miR-148b-3p
chicirc_045000	chi-miR-15b-3p
chicirc_045000	chi-miR-1814
chicirc_045000	chi-miR-186-5p
chicirc_048274	chi-let-7a-5p
chicirc_048274	chi-let-7b-5p
chicirc_048274	chi-let-7c-5p
chicirc_048274	chi-let-7d-5p
chicirc_048274	chi-let-7e-5p
chicirc_048274	chi-let-7f-5p
chicirc_048274	chi-let-7g-5p
chicirc_048274	chi-let-7i-5p
chicirc_048274	chi-miR-103-3p
chicirc_048274	chi-miR-106a-5p
chicirc_048274	chi-miR-106b-5p
chicirc_048274	chi-miR-107-3p
chicirc_048274	chi-miR-1248-5p
chicirc_048274	chi-miR-124a
chicirc_048274	chi-miR-125a-5p
chicirc_048274	chi-miR-125b-5p
chicirc_048274	chi-miR-1271-5p
chicirc_048274	chi-miR-128-3p
chicirc_048274	chi-miR-1291
chicirc_048274	chi-miR-130a-5p
chicirc_048274	chi-miR-1343
chicirc_048274	chi-miR-135b-3p
chicirc_048274	chi-miR-1388-3p
chicirc_048274	chi-miR-140-3p
chicirc_048274	chi-miR-141
chicirc_048274	chi-miR-145-3p
chicirc_048274	chi-miR-146a
chicirc_048274	chi-miR-146b-5p
chicirc_048274	chi-miR-147-5p
chicirc_048274	chi-miR-148a-5p
chicirc_048274	chi-miR-148b-5p
chicirc_048274	chi-miR-151-5p
chicirc_048274	chi-miR-155-3p
chicirc_048274	chi-miR-15a-5p
chicirc_048274	chi-miR-15b-5p
chicirc_048274	chi-miR-16a-5p
chicirc_048274	chi-miR-16b-5p
chicirc_048274	chi-miR-17-5p
chicirc_048274	chi-miR-181b-3p
chicirc_048274	chi-miR-1839
chicirc_048274	chi-miR-186-5p
chicirc_048274	chi-miR-186-3p
chicirc_048274	chi-miR-187
chicirc_048274	chi-miR-18a-3p
chicirc_048274	chi-miR-192-3p
chicirc_048274	chi-miR-195-5p
chicirc_048274	chi-miR-197-5p
chicirc_048274	chi-miR-197-3p
chicirc_048274	chi-miR-200a
chicirc_048274	chi-miR-200b
chicirc_049203	chi-let-7g-3p
chicirc_049203	chi-miR-1
chicirc_049203	chi-miR-105a
chicirc_049203	chi-miR-105b-5p
chicirc_049203	chi-miR-1248-5p
chicirc_049203	chi-miR-126-5p
chicirc_049203	chi-miR-133a-5p
chicirc_049203	chi-miR-144-5p
chicirc_049203	chi-miR-1468-3p
chicirc_049203	chi-miR-148a-5p
chicirc_049203	chi-miR-148b-5p
chicirc_049203	chi-miR-151-5p
chicirc_049203	chi-miR-153
chicirc_049203	chi-miR-155-5p
chicirc_049203	chi-miR-15b-3p
chicirc_049203	chi-miR-1814
chicirc_049203	chi-miR-181b-3p
chicirc_049203	chi-miR-183
chicirc_049203	chi-miR-195-3p
chicirc_049641	chi-miR-106b-3p
chicirc_049641	chi-miR-122
chicirc_049641	chi-miR-1343
chicirc_049641	chi-miR-1839
chicirc_049641	chi-miR-196a
chicirc_049641	chi-miR-196b
chicirc_049641	chi-miR-197-5p
chicirc_049857	chi-let-7a-5p
chicirc_049857	chi-let-7a-3p
chicirc_049857	chi-let-7b-5p
chicirc_049857	chi-let-7b-3p
chicirc_049857	chi-let-7c-5p
chicirc_049857	chi-let-7c-3p
chicirc_049857	chi-let-7d-5p
chicirc_049857	chi-let-7d-3p
chicirc_049857	chi-let-7e-5p
chicirc_049857	chi-let-7e-3p
chicirc_049857	chi-let-7f-5p
chicirc_049857	chi-let-7f-3p
chicirc_049857	chi-let-7g-5p
chicirc_049857	chi-let-7g-3p
chicirc_049857	chi-let-7i-5p
chicirc_049857	chi-miR-1
chicirc_049857	chi-miR-100-3p
chicirc_049857	chi-miR-101-5p
chicirc_049857	chi-miR-101-3p
chicirc_049857	chi-miR-103-5p
chicirc_049857	chi-miR-103-3p
chicirc_049857	chi-miR-105a
chicirc_049857	chi-miR-105b-5p
chicirc_049857	chi-miR-105b-3p
chicirc_049857	chi-miR-106a-5p
chicirc_049857	chi-miR-106a-3p
chicirc_049857	chi-miR-106b-5p
chicirc_049857	chi-miR-107-3p
chicirc_049857	chi-miR-10a-5p
chicirc_049857	chi-miR-10b-5p
chicirc_049857	chi-miR-10b-3p
chicirc_049857	chi-miR-1185-5p
chicirc_049857	chi-miR-1185-3p
chicirc_049857	chi-miR-1197-3p
chicirc_049857	chi-miR-122
chicirc_049857	chi-miR-1224
chicirc_049857	chi-miR-1248-5p
chicirc_049857	chi-miR-124a
chicirc_049857	chi-miR-125a-5p
chicirc_049857	chi-miR-125a-3p
chicirc_049857	chi-miR-125b-5p
chicirc_049857	chi-miR-125b-3p
chicirc_049857	chi-miR-126-5p
chicirc_049857	chi-miR-127-5p
chicirc_049857	chi-miR-127-3p
chicirc_049857	chi-miR-1271-5p
chicirc_049857	chi-miR-1271-3p
chicirc_049857	chi-miR-128-5p
chicirc_049857	chi-miR-128-3p
chicirc_049857	chi-miR-1291
chicirc_049857	chi-miR-129-5p
chicirc_049857	chi-miR-129-3p
chicirc_049857	chi-miR-1296
chicirc_049857	chi-miR-1306-5p
chicirc_049857	chi-miR-130a-5p
chicirc_049857	chi-miR-130a-3p
chicirc_049857	chi-miR-130b-5p
chicirc_049857	chi-miR-130b-3p
chicirc_049857	chi-miR-133a-5p
chicirc_049857	chi-miR-133a-3p
chicirc_049857	chi-miR-133b
chicirc_049857	chi-miR-1343
chicirc_049857	chi-miR-134
chicirc_049857	chi-miR-135a
chicirc_049857	chi-miR-135b-5p
chicirc_049857	chi-miR-135b-3p
chicirc_049857	chi-miR-136-5p
chicirc_049857	chi-miR-136-3p
chicirc_049857	chi-miR-137
chicirc_049857	chi-miR-1388-5p
chicirc_049857	chi-miR-1388-3p
chicirc_049857	chi-miR-140-5p
chicirc_049857	chi-miR-140-3p
chicirc_049857	chi-miR-141
chicirc_049857	chi-miR-143-5p
chicirc_049857	chi-miR-143-3p
chicirc_049857	chi-miR-144-5p
chicirc_049857	chi-miR-144-3p
chicirc_049857	chi-miR-145-5p
chicirc_049857	chi-miR-145-3p
chicirc_049857	chi-miR-1468-5p
chicirc_049857	chi-miR-1468-3p
chicirc_049857	chi-miR-146a
chicirc_049857	chi-miR-146b-5p
chicirc_049857	chi-miR-146b-3p
chicirc_049857	chi-miR-147-5p
chicirc_049857	chi-miR-147-3p
chicirc_049857	chi-miR-148a-5p
chicirc_049857	chi-miR-148a-3p
chicirc_049857	chi-miR-148b-5p
chicirc_049857	chi-miR-148b-3p
chicirc_049857	chi-miR-150
chicirc_049857	chi-miR-151-5p
chicirc_049857	chi-miR-151-3p
chicirc_049857	chi-miR-153
chicirc_049857	chi-miR-154a-5p
chicirc_049857	chi-miR-154a-3p
chicirc_049857	chi-miR-154b-5p
chicirc_049857	chi-miR-154b-3p
chicirc_049857	chi-miR-155-5p
chicirc_049857	chi-miR-155-3p
chicirc_049857	chi-miR-15a-5p
chicirc_049857	chi-miR-15a-3p
chicirc_049857	chi-miR-15b-5p
chicirc_049857	chi-miR-15b-3p
chicirc_049857	chi-miR-16a-5p
chicirc_049857	chi-miR-16a-3p
chicirc_049857	chi-miR-16b-5p
chicirc_049857	chi-miR-16b-3p
chicirc_049857	chi-miR-17-5p
chicirc_049857	chi-miR-17-3p
chicirc_049857	chi-miR-1814
chicirc_049857	chi-miR-181b-5p
chicirc_049857	chi-miR-181b-3p
chicirc_049857	chi-miR-181c-5p
chicirc_049857	chi-miR-181c-3p
chicirc_049857	chi-miR-181d
chicirc_049857	chi-miR-182
chicirc_049857	chi-miR-183
chicirc_049857	chi-miR-1839
chicirc_049857	chi-miR-184
chicirc_049857	chi-miR-186-5p
chicirc_049857	chi-miR-186-3p
chicirc_049857	chi-miR-187
chicirc_049857	chi-miR-188-5p
chicirc_049857	chi-miR-188-3p
chicirc_049857	chi-miR-18a-5p
chicirc_049857	chi-miR-18a-3p
chicirc_049857	chi-miR-18b-5p
chicirc_049857	chi-miR-18b-3p
chicirc_049857	chi-miR-190a-5p
chicirc_049857	chi-miR-190a-3p
chicirc_049857	chi-miR-190b
chicirc_049857	chi-miR-191-5p
chicirc_049857	chi-miR-192-5p
chicirc_049857	chi-miR-192-3p
chicirc_049857	chi-miR-193a
chicirc_049857	chi-miR-193b-5p
chicirc_049857	chi-miR-193b-3p
chicirc_049857	chi-miR-194
chicirc_049857	chi-miR-195-5p
chicirc_049857	chi-miR-195-3p
chicirc_049857	chi-miR-196a
chicirc_049857	chi-miR-196b
chicirc_049857	chi-miR-197-5p
chicirc_049857	chi-miR-197-3p
chicirc_049857	chi-miR-199a-5p
chicirc_049857	chi-miR-199a-3p
chicirc_049857	chi-miR-199b-5p
chicirc_049857	chi-miR-199b-3p
chicirc_049857	chi-miR-199c-5p
chicirc_049857	chi-miR-199c-3p
chicirc_049857	chi-miR-19a
chicirc_049857	chi-miR-19b-5p
chicirc_049857	chi-miR-19b-3p
chicirc_049857	chi-miR-200a
chicirc_049857	chi-miR-200b
chicirc_049857	chi-miR-200c
chicirc_050595	chi-miR-1197-3p
chicirc_052352	chi-miR-125b-3p
chicirc_052352	chi-miR-1307-3p
chicirc_052352	chi-miR-145-3p
chicirc_052352	chi-miR-181b-5p
chicirc_052352	chi-miR-181c-5p
chicirc_052352	chi-miR-181d
chicirc_052352	chi-miR-188-3p
chicirc_053890	chi-miR-135b-3p
chicirc_053890	chi-miR-145-3p
chicirc_053890	chi-miR-150
chicirc_053890	chi-miR-15a-5p
chicirc_053890	chi-miR-15b-5p
chicirc_053890	chi-miR-16a-5p
chicirc_053890	chi-miR-16b-5p
chicirc_053890	chi-miR-186-3p
chicirc_053890	chi-miR-187
chicirc_053890	chi-miR-188-3p
chicirc_053890	chi-miR-195-5p
chicirc_054984	chi-miR-105a
chicirc_054984	chi-miR-105b-5p
chicirc_054984	chi-miR-129-5p
chicirc_054984	chi-miR-1343
chicirc_054984	chi-miR-18b-3p
chicirc_057519	chi-miR-1248-5p
chicirc_057519	chi-miR-1249
chicirc_057519	chi-miR-124a
chicirc_057519	chi-miR-125a-3p
chicirc_057519	chi-miR-126-5p
chicirc_057519	chi-miR-130b-5p
chicirc_057519	chi-miR-134
chicirc_057519	chi-miR-141
chicirc_057519	chi-miR-1468-3p
chicirc_057519	chi-miR-148a-5p
chicirc_057519	chi-miR-148b-5p
chicirc_057519	chi-miR-1814
chicirc_057519	chi-miR-188-3p
chicirc_057519	chi-miR-200a
chicirc_057701	chi-miR-136-5p
chicirc_057701	chi-miR-15a-3p
chicirc_057701	chi-miR-181c-3p
chicirc_057818	chi-miR-133a-5p
chicirc_058417	chi-miR-190a-3p
chicirc_058496	chi-miR-100-3p
chicirc_058496	chi-miR-144-3p
chicirc_058496	chi-miR-145-5p
chicirc_058496	chi-miR-150
chicirc_058496	chi-miR-155-5p
chicirc_058496	chi-miR-155-3p
chicirc_058496	chi-miR-186-3p
chicirc_058496	chi-miR-191-5p
chicirc_058744	chi-let-7a-3p
chicirc_058744	chi-let-7b-3p
chicirc_058744	chi-let-7c-3p
chicirc_058744	chi-let-7f-3p
chicirc_058744	chi-let-7g-3p
chicirc_058744	chi-miR-1
chicirc_058744	chi-miR-101-5p
chicirc_058744	chi-miR-101-3p
chicirc_058744	chi-miR-103-5p
chicirc_058744	chi-miR-105a
chicirc_058744	chi-miR-105b-5p
chicirc_058744	chi-miR-106a-5p
chicirc_058744	chi-miR-106a-3p
chicirc_058744	chi-miR-106b-5p
chicirc_058744	chi-miR-10a-5p
chicirc_058744	chi-miR-10b-5p
chicirc_058744	chi-miR-10b-3p
chicirc_058744	chi-miR-1185-5p
chicirc_058744	chi-miR-1185-3p
chicirc_058744	chi-miR-1224
chicirc_058744	chi-miR-124a
chicirc_058744	chi-miR-125a-5p
chicirc_058744	chi-miR-125a-3p
chicirc_058744	chi-miR-125b-5p
chicirc_058744	chi-miR-125b-3p
chicirc_058744	chi-miR-126-5p
chicirc_058744	chi-miR-127-5p
chicirc_058744	chi-miR-128-3p
chicirc_058744	chi-miR-129-5p
chicirc_058744	chi-miR-130b-5p
chicirc_058744	chi-miR-133a-5p
chicirc_058744	chi-miR-133a-3p
chicirc_058744	chi-miR-133b
chicirc_058744	chi-miR-1343
chicirc_058744	chi-miR-134
chicirc_058744	chi-miR-135a
chicirc_058744	chi-miR-135b-5p
chicirc_058744	chi-miR-136-5p
chicirc_058744	chi-miR-136-3p
chicirc_058744	chi-miR-1388-5p
chicirc_058744	chi-miR-1388-3p
chicirc_058744	chi-miR-140-5p
chicirc_058744	chi-miR-140-3p
chicirc_058744	chi-miR-141
chicirc_058744	chi-miR-143-5p
chicirc_058744	chi-miR-143-3p
chicirc_058744	chi-miR-144-3p
chicirc_058744	chi-miR-145-5p
chicirc_058744	chi-miR-145-3p
chicirc_058744	chi-miR-1468-3p
chicirc_058744	chi-miR-146a
chicirc_058744	chi-miR-146b-5p
chicirc_058744	chi-miR-146b-3p
chicirc_058744	chi-miR-147-5p
chicirc_058744	chi-miR-148a-5p
chicirc_058744	chi-miR-148b-5p
chicirc_058744	chi-miR-150
chicirc_058744	chi-miR-151-3p
chicirc_058744	chi-miR-154a-3p
chicirc_058744	chi-miR-154b-3p
chicirc_058744	chi-miR-155-5p
chicirc_058744	chi-miR-155-3p
chicirc_058744	chi-miR-15a-5p
chicirc_058744	chi-miR-15a-3p
chicirc_058744	chi-miR-15b-5p
chicirc_058744	chi-miR-16a-5p
chicirc_058744	chi-miR-16b-5p
chicirc_058744	chi-miR-16b-3p
chicirc_058744	chi-miR-17-5p
chicirc_058744	chi-miR-17-3p
chicirc_058744	chi-miR-1814
chicirc_058744	chi-miR-181b-5p
chicirc_058744	chi-miR-181b-3p
chicirc_058744	chi-miR-181c-5p
chicirc_058744	chi-miR-181c-3p
chicirc_058744	chi-miR-181d
chicirc_058744	chi-miR-182
chicirc_058744	chi-miR-183
chicirc_058744	chi-miR-1839
chicirc_058744	chi-miR-184
chicirc_058744	chi-miR-186-5p
chicirc_058744	chi-miR-188-3p
chicirc_058744	chi-miR-190a-5p
chicirc_058744	chi-miR-190a-3p
chicirc_058744	chi-miR-190b
chicirc_058744	chi-miR-191-5p
chicirc_058744	chi-miR-192-5p
chicirc_058744	chi-miR-192-3p
chicirc_058744	chi-miR-193b-5p
chicirc_058744	chi-miR-194
chicirc_058744	chi-miR-195-5p
chicirc_058744	chi-miR-195-3p
chicirc_058744	chi-miR-197-3p
chicirc_058744	chi-miR-199a-5p
chicirc_058744	chi-miR-199a-3p
chicirc_058744	chi-miR-199b-5p
chicirc_058744	chi-miR-199b-3p
chicirc_058744	chi-miR-199c-5p
chicirc_058744	chi-miR-199c-3p
chicirc_058744	chi-miR-200a
chicirc_058744	chi-miR-200b
chicirc_058744	chi-miR-200c
chicirc_060510	chi-miR-103-5p
chicirc_060510	chi-miR-141
chicirc_060510	chi-miR-186-5p
chicirc_060510	chi-miR-188-5p
chicirc_060510	chi-miR-200a
chicirc_060641	chi-miR-103-5p
chicirc_060641	chi-miR-122
chicirc_060641	chi-miR-1224
chicirc_060641	chi-miR-134
chicirc_060641	chi-miR-135a
chicirc_060641	chi-miR-135b-5p
chicirc_060641	chi-miR-15a-5p
chicirc_060641	chi-miR-15b-5p
chicirc_060641	chi-miR-16a-5p
chicirc_060641	chi-miR-16b-5p
chicirc_060641	chi-miR-195-5p
chicirc_063269	chi-miR-106b-3p
chicirc_063269	chi-miR-10b-3p
chicirc_063269	chi-miR-127-5p
chicirc_063269	chi-miR-129-5p
chicirc_063269	chi-miR-130a-5p
chicirc_063269	chi-miR-1343
chicirc_063269	chi-miR-135a
chicirc_063269	chi-miR-135b-5p
chicirc_063269	chi-miR-136-5p
chicirc_063269	chi-miR-1388-5p
chicirc_063269	chi-miR-143-3p
chicirc_063269	chi-miR-144-5p
chicirc_063269	chi-miR-145-5p
chicirc_063269	chi-miR-145-3p
chicirc_063269	chi-miR-151-3p
chicirc_063269	chi-miR-154b-5p
chicirc_063269	chi-miR-1814
chicirc_063269	chi-miR-190a-5p
chicirc_063269	chi-miR-190a-3p
chicirc_063269	chi-miR-190b
chicirc_063269	chi-miR-199a-3p
chicirc_063269	chi-miR-199b-3p
chicirc_063269	chi-miR-199c-3p
chicirc_063269	chi-miR-200b
chicirc_064688	chi-miR-105a
chicirc_064688	chi-miR-105b-5p
chicirc_064688	chi-miR-10b-3p
chicirc_064688	chi-miR-1343
chicirc_064688	chi-miR-145-3p
chicirc_064688	chi-miR-184
chicirc_065670	chi-miR-106a-5p
chicirc_065670	chi-miR-106b-5p
chicirc_065670	chi-miR-1271-3p
chicirc_065670	chi-miR-135a
chicirc_065670	chi-miR-135b-5p
chicirc_065670	chi-miR-145-3p
chicirc_065670	chi-miR-146a
chicirc_065670	chi-miR-146b-5p
chicirc_065670	chi-miR-154b-5p
chicirc_065670	chi-miR-17-5p
chicirc_065670	chi-miR-181b-5p
chicirc_065670	chi-miR-181c-5p
chicirc_065670	chi-miR-181d
chicirc_065670	chi-miR-195-3p
chicirc_069130	chi-let-7g-3p
chicirc_069130	chi-miR-103-5p
chicirc_069130	chi-miR-125a-3p
chicirc_069130	chi-miR-1306-3p
chicirc_069130	chi-miR-135a
chicirc_069130	chi-miR-135b-5p
chicirc_069130	chi-miR-135b-3p
chicirc_069130	chi-miR-145-5p
chicirc_069130	chi-miR-18a-3p
chicirc_069130	chi-miR-197-3p
chicirc_070737	chi-miR-125b-3p
chicirc_070737	chi-miR-133a-5p
chicirc_070737	chi-miR-15b-3p
chicirc_070737	chi-miR-195-3p
chicirc_070989	chi-miR-124a
chicirc_070989	chi-miR-1388-3p
chicirc_070989	chi-miR-150
chicirc_073808	chi-miR-103-5p
chicirc_073808	chi-miR-105a
chicirc_073808	chi-miR-105b-5p
chicirc_073808	chi-miR-129-5p
chicirc_073808	chi-miR-130b-5p
chicirc_073808	chi-miR-133a-5p
chicirc_073808	chi-miR-140-5p
chicirc_073808	chi-miR-145-5p
chicirc_073808	chi-miR-153
chicirc_073808	chi-miR-16b-3p
chicirc_073808	chi-miR-1814
chicirc_073808	chi-miR-19b-5p
chicirc_073808	chi-miR-200b
chicirc_073808	chi-miR-200c
chicirc_073842	chi-miR-10b-3p
chicirc_073842	chi-miR-128-3p
chicirc_073842	chi-miR-148a-5p
chicirc_073842	chi-miR-148b-5p
chicirc_073842	chi-miR-188-3p
chicirc_073842	chi-miR-195-3p
chicirc_074207	chi-let-7a-3p
chicirc_074207	chi-let-7b-3p
chicirc_074207	chi-let-7f-3p
chicirc_074207	chi-miR-145-3p
chicirc_074207	chi-miR-196a
chicirc_074207	chi-miR-196b
chicirc_075269	chi-let-7g-3p
chicirc_075269	chi-miR-103-5p
chicirc_075269	chi-miR-103-3p
chicirc_075269	chi-miR-106a-5p
chicirc_075269	chi-miR-106a-3p
chicirc_075269	chi-miR-106b-5p
chicirc_075269	chi-miR-107-3p
chicirc_075269	chi-miR-1224
chicirc_075269	chi-miR-1248-5p
chicirc_075269	chi-miR-128-5p
chicirc_075269	chi-miR-130b-5p
chicirc_075269	chi-miR-137
chicirc_075269	chi-miR-141
chicirc_075269	chi-miR-145-5p
chicirc_075269	chi-miR-154a-5p
chicirc_075269	chi-miR-17-5p
chicirc_075269	chi-miR-181b-3p
chicirc_075269	chi-miR-182
chicirc_075269	chi-miR-190a-3p
chicirc_075269	chi-miR-195-3p
chicirc_075269	chi-miR-197-5p
chicirc_075269	chi-miR-197-3p
chicirc_075269	chi-miR-200a
chicirc_075966	chi-miR-1307-3p
chicirc_075966	chi-miR-130b-5p
chicirc_075966	chi-miR-148a-5p
chicirc_075966	chi-miR-148b-5p
chicirc_077002	chi-let-7c-3p
chicirc_077002	chi-miR-1
chicirc_077002	chi-miR-103-5p
chicirc_077002	chi-miR-10a-5p
chicirc_077002	chi-miR-10b-5p
chicirc_077002	chi-miR-130a-5p
chicirc_077002	chi-miR-130b-5p
chicirc_077002	chi-miR-135b-3p
chicirc_077002	chi-miR-136-5p
chicirc_077002	chi-miR-144-3p
chicirc_077002	chi-miR-145-5p
chicirc_077002	chi-miR-151-3p
chicirc_077002	chi-miR-154a-5p
chicirc_077002	chi-miR-154b-3p
chicirc_077002	chi-miR-186-5p
chicirc_077002	chi-miR-193b-5p
chicirc_077002	chi-miR-19a
chicirc_077002	chi-miR-19b-3p
chicirc_077775	chi-miR-103-5p
chicirc_077775	chi-miR-10b-3p
chicirc_077775	chi-miR-1291
chicirc_077775	chi-miR-130a-3p
chicirc_077775	chi-miR-130b-3p
chicirc_077775	chi-miR-153
chicirc_077775	chi-miR-19a
chicirc_077775	chi-miR-19b-3p
chicirc_079173	chi-let-7a-3p
chicirc_079173	chi-let-7b-3p
chicirc_079173	chi-let-7f-3p
chicirc_079173	chi-miR-100-3p
chicirc_079173	chi-miR-103-3p
chicirc_079173	chi-miR-107-3p
chicirc_079173	chi-miR-1185-3p
chicirc_079173	chi-miR-124a
chicirc_079173	chi-miR-127-5p
chicirc_079173	chi-miR-129-3p
chicirc_079173	chi-miR-137
chicirc_079173	chi-miR-145-3p
chicirc_079173	chi-miR-147-5p
chicirc_079173	chi-miR-17-3p
chicirc_079173	chi-miR-182
chicirc_079173	chi-miR-193a
chicirc_079173	chi-miR-193b-3p
chicirc_079173	chi-miR-197-5p
chicirc_079536	chi-miR-135a
chicirc_079536	chi-miR-135b-5p
chicirc_079822	chi-miR-1224
chicirc_079822	chi-miR-125a-3p
chicirc_079822	chi-miR-1271-3p
chicirc_079822	chi-miR-188-3p
chicirc_080679	chi-miR-10b-3p
chicirc_080679	chi-miR-128-3p
chicirc_080679	chi-miR-1468-3p
chicirc_080679	chi-miR-15a-5p
chicirc_080679	chi-miR-15b-5p
chicirc_080679	chi-miR-16a-5p
chicirc_080679	chi-miR-16b-5p
chicirc_080679	chi-miR-195-5p
chicirc_080679	chi-miR-199a-3p
chicirc_080679	chi-miR-199b-3p
chicirc_080679	chi-miR-199c-3p
chicirc_081287	chi-miR-122
chicirc_081287	chi-miR-1224
chicirc_081287	chi-miR-1343
chicirc_081287	chi-miR-137
chicirc_081287	chi-miR-197-3p
chicirc_081599	chi-miR-1224
chicirc_081599	chi-miR-1248-5p
chicirc_081599	chi-miR-1306-5p
chicirc_081599	chi-miR-130a-3p
chicirc_081599	chi-miR-130b-3p
chicirc_081599	chi-miR-133a-5p
chicirc_081599	chi-miR-148a-3p
chicirc_081599	chi-miR-148b-3p
chicirc_081599	chi-miR-154b-3p
chicirc_081599	chi-miR-15a-5p
chicirc_081599	chi-miR-15b-5p
chicirc_081599	chi-miR-16a-5p
chicirc_081599	chi-miR-16b-5p
chicirc_081599	chi-miR-16b-3p
chicirc_081599	chi-miR-1814
chicirc_081599	chi-miR-186-5p
chicirc_081599	chi-miR-195-5p
chicirc_081599	chi-miR-196a
chicirc_081599	chi-miR-196b
chicirc_081599	chi-miR-197-5p
chicirc_081599	chi-miR-19a
chicirc_081599	chi-miR-19b-3p
chicirc_081998	chi-miR-10a-5p
chicirc_081998	chi-miR-10b-5p
chicirc_081998	chi-miR-1248-5p
chicirc_081998	chi-miR-125a-3p
chicirc_081998	chi-miR-128-3p
chicirc_081998	chi-miR-1306-5p
chicirc_081998	chi-miR-183
chicirc_081998	chi-miR-18a-3p
chicirc_081998	chi-miR-18b-3p
chicirc_081998	chi-miR-193a
chicirc_081998	chi-miR-193b-3p
chicirc_085839	chi-miR-1224
chicirc_085839	chi-miR-128-3p
chicirc_085839	chi-miR-1306-5p
chicirc_085839	chi-miR-1306-3p
chicirc_085839	chi-miR-1307-3p
chicirc_085839	chi-miR-130a-5p
chicirc_085839	chi-miR-130b-5p
chicirc_085839	chi-miR-136-3p
chicirc_085839	chi-miR-140-3p
chicirc_085839	chi-miR-153
chicirc_085839	chi-miR-15a-5p
chicirc_085839	chi-miR-15b-5p
chicirc_085839	chi-miR-16a-5p
chicirc_085839	chi-miR-16b-5p
chicirc_085839	chi-miR-188-5p
chicirc_085839	chi-miR-195-5p
chicirc_085839	chi-miR-199a-3p
chicirc_085839	chi-miR-199b-3p
chicirc_085839	chi-miR-199c-3p
chicirc_086743	chi-miR-106a-5p
chicirc_086743	chi-miR-106a-3p
chicirc_086743	chi-miR-106b-5p
chicirc_086743	chi-miR-130a-5p
chicirc_086743	chi-miR-130a-3p
chicirc_086743	chi-miR-130b-5p
chicirc_086743	chi-miR-130b-3p
chicirc_086743	chi-miR-133a-5p
chicirc_086743	chi-miR-17-5p
chicirc_086743	chi-miR-1814
chicirc_086743	chi-miR-186-5p
chicirc_086743	chi-miR-18a-5p
chicirc_086743	chi-miR-18b-5p
chicirc_086743	chi-miR-19a
chicirc_086743	chi-miR-19b-3p
chicirc_087111	chi-miR-1185-3p
chicirc_087111	chi-miR-1248-5p
chicirc_087111	chi-miR-140-5p
chicirc_087638	chi-let-7a-3p
chicirc_087638	chi-let-7b-3p
chicirc_087638	chi-let-7f-3p
chicirc_087638	chi-miR-106a-3p
chicirc_087638	chi-miR-124a
chicirc_087638	chi-miR-125a-5p
chicirc_087638	chi-miR-125b-5p
chicirc_087638	chi-miR-126-5p
chicirc_087638	chi-miR-129-3p
chicirc_087638	chi-miR-137
chicirc_087638	chi-miR-144-3p
chicirc_087638	chi-miR-148a-5p
chicirc_087638	chi-miR-148b-5p
chicirc_087638	chi-miR-150
chicirc_087638	chi-miR-17-3p
chicirc_087638	chi-miR-186-5p
chicirc_087638	chi-miR-19a
chicirc_087638	chi-miR-19b-3p
chicirc_089677	chi-let-7c-3p
chicirc_089677	chi-miR-1185-5p
chicirc_089677	chi-miR-130b-5p
chicirc_089677	chi-miR-1388-3p
chicirc_089677	chi-miR-145-3p
chicirc_089677	chi-miR-17-3p
chicirc_089677	chi-miR-1814
chicirc_089677	chi-miR-186-5p
chicirc_091717	chi-miR-101-5p
chicirc_091717	chi-miR-105a
chicirc_091717	chi-miR-105b-5p
chicirc_091717	chi-miR-106a-5p
chicirc_091717	chi-miR-106a-3p
chicirc_091717	chi-miR-106b-5p
chicirc_091717	chi-miR-1248-5p
chicirc_091717	chi-miR-125a-5p
chicirc_091717	chi-miR-125b-5p
chicirc_091717	chi-miR-135a
chicirc_091717	chi-miR-135b-5p
chicirc_091717	chi-miR-137
chicirc_091717	chi-miR-145-5p
chicirc_091717	chi-miR-148a-5p
chicirc_091717	chi-miR-148b-5p
chicirc_091717	chi-miR-150
chicirc_091717	chi-miR-155-3p
chicirc_091717	chi-miR-15a-5p
chicirc_091717	chi-miR-15b-5p
chicirc_091717	chi-miR-16a-5p
chicirc_091717	chi-miR-16b-5p
chicirc_091717	chi-miR-17-5p
chicirc_091717	chi-miR-1814
chicirc_091717	chi-miR-186-5p
chicirc_091717	chi-miR-18a-5p
chicirc_091717	chi-miR-18b-5p
chicirc_091717	chi-miR-190a-3p
chicirc_091717	chi-miR-193b-5p
chicirc_091717	chi-miR-195-5p
chicirc_091717	chi-miR-195-3p
chicirc_091717	chi-miR-19b-5p
chicirc_091717	chi-miR-200b
chicirc_093110	chi-miR-1
chicirc_093110	chi-miR-100-3p
chicirc_093110	chi-miR-10a-3p
chicirc_093110	chi-miR-125a-5p
chicirc_093110	chi-miR-125b-5p
chicirc_093110	chi-miR-130b-5p
chicirc_093110	chi-miR-133a-3p
chicirc_093110	chi-miR-133b
chicirc_093110	chi-miR-144-3p
chicirc_093110	chi-miR-145-5p
chicirc_093110	chi-miR-150
chicirc_093110	chi-miR-154b-5p
chicirc_093110	chi-miR-155-5p
chicirc_093110	chi-miR-155-3p
chicirc_093110	chi-miR-15b-3p
chicirc_093110	chi-miR-181b-3p
chicirc_093110	chi-miR-186-3p
chicirc_093110	chi-miR-191-5p
chicirc_093534	chi-miR-1248-5p
chicirc_093534	chi-miR-200b
chicirc_093534	chi-miR-200c
chicirc_095574	chi-let-7g-3p
chicirc_095574	chi-miR-100-3p
chicirc_095574	chi-miR-106a-3p
chicirc_095574	chi-miR-1185-3p
chicirc_095574	chi-miR-144-3p
chicirc_095574	chi-miR-145-5p
chicirc_095574	chi-miR-146a
chicirc_095574	chi-miR-146b-5p
chicirc_095574	chi-miR-147-5p
chicirc_095574	chi-miR-155-5p
chicirc_095574	chi-miR-15b-3p
chicirc_095574	chi-miR-182
chicirc_095574	chi-miR-188-3p
chicirc_097731	chi-miR-101-5p
chicirc_097731	chi-miR-1185-3p
chicirc_097731	chi-miR-1248-5p
chicirc_097731	chi-miR-125b-3p
chicirc_097731	chi-miR-1306-5p
chicirc_097731	chi-miR-136-3p
chicirc_097731	chi-miR-1388-5p
chicirc_097731	chi-miR-140-5p
chicirc_097731	chi-miR-146a
chicirc_097731	chi-miR-146b-5p
chicirc_097731	chi-miR-147-5p
chicirc_097731	chi-miR-150
chicirc_097731	chi-miR-153
chicirc_097731	chi-miR-154a-3p
chicirc_097731	chi-miR-154b-3p
chicirc_097731	chi-miR-15a-5p
chicirc_097731	chi-miR-15b-5p
chicirc_097731	chi-miR-16a-5p
chicirc_097731	chi-miR-16b-5p
chicirc_097731	chi-miR-16b-3p
chicirc_097731	chi-miR-192-3p
chicirc_097731	chi-miR-195-5p
chicirc_097731	chi-miR-19b-5p
chicirc_100288	chi-miR-122
chicirc_100288	chi-miR-129-3p
chicirc_100288	chi-miR-136-5p
chicirc_100288	chi-miR-194
chicirc_100403	chi-let-7a-5p
chicirc_100403	chi-let-7a-3p
chicirc_100403	chi-let-7b-5p
chicirc_100403	chi-let-7b-3p
chicirc_100403	chi-let-7c-5p
chicirc_100403	chi-let-7c-3p
chicirc_100403	chi-let-7d-5p
chicirc_100403	chi-let-7d-3p
chicirc_100403	chi-let-7e-5p
chicirc_100403	chi-let-7f-5p
chicirc_100403	chi-let-7f-3p
chicirc_100403	chi-let-7g-5p
chicirc_100403	chi-let-7g-3p
chicirc_100403	chi-let-7i-5p
chicirc_100403	chi-let-7i-3p
chicirc_100403	chi-miR-1
chicirc_100403	chi-miR-100-5p
chicirc_100403	chi-miR-100-3p
chicirc_100403	chi-miR-101-5p
chicirc_100403	chi-miR-101-3p
chicirc_100403	chi-miR-103-5p
chicirc_100403	chi-miR-103-3p
chicirc_100403	chi-miR-105a
chicirc_100403	chi-miR-105b-5p
chicirc_100403	chi-miR-105b-3p
chicirc_100403	chi-miR-106a-5p
chicirc_100403	chi-miR-106a-3p
chicirc_100403	chi-miR-106b-5p
chicirc_100403	chi-miR-106b-3p
chicirc_100403	chi-miR-107-3p
chicirc_100403	chi-miR-10a-5p
chicirc_100403	chi-miR-10b-5p
chicirc_100403	chi-miR-10b-3p
chicirc_100403	chi-miR-1185-5p
chicirc_100403	chi-miR-1185-3p
chicirc_100403	chi-miR-1197-3p
chicirc_100403	chi-miR-122
chicirc_100403	chi-miR-1224
chicirc_100403	chi-miR-1248-5p
chicirc_100403	chi-miR-124a
chicirc_100403	chi-miR-125a-5p
chicirc_100403	chi-miR-125a-3p
chicirc_100403	chi-miR-125b-5p
chicirc_100403	chi-miR-125b-3p
chicirc_100403	chi-miR-126-5p
chicirc_100403	chi-miR-127-5p
chicirc_100403	chi-miR-127-3p
chicirc_100403	chi-miR-1271-5p
chicirc_100403	chi-miR-1271-3p
chicirc_100403	chi-miR-128-5p
chicirc_100403	chi-miR-128-3p
chicirc_100403	chi-miR-1291
chicirc_100403	chi-miR-129-5p
chicirc_100403	chi-miR-129-3p
chicirc_100403	chi-miR-1296
chicirc_100403	chi-miR-1306-5p
chicirc_100403	chi-miR-1306-3p
chicirc_100403	chi-miR-130a-5p
chicirc_100403	chi-miR-130a-3p
chicirc_100403	chi-miR-130b-5p
chicirc_100403	chi-miR-130b-3p
chicirc_100403	chi-miR-133a-5p
chicirc_100403	chi-miR-1343
chicirc_100403	chi-miR-134
chicirc_100403	chi-miR-135a
chicirc_100403	chi-miR-135b-5p
chicirc_100403	chi-miR-135b-3p
chicirc_100403	chi-miR-136-5p
chicirc_100403	chi-miR-136-3p
chicirc_100403	chi-miR-137
chicirc_100403	chi-miR-1388-5p
chicirc_100403	chi-miR-1388-3p
chicirc_100403	chi-miR-140-5p
chicirc_100403	chi-miR-140-3p
chicirc_100403	chi-miR-141
chicirc_100403	chi-miR-143-5p
chicirc_100403	chi-miR-143-3p
chicirc_100403	chi-miR-144-5p
chicirc_100403	chi-miR-144-3p
chicirc_100403	chi-miR-145-5p
chicirc_100403	chi-miR-145-3p
chicirc_100403	chi-miR-1468-5p
chicirc_100403	chi-miR-1468-3p
chicirc_100403	chi-miR-146a
chicirc_100403	chi-miR-146b-5p
chicirc_100403	chi-miR-146b-3p
chicirc_100403	chi-miR-147-5p
chicirc_100403	chi-miR-148a-5p
chicirc_100403	chi-miR-148a-3p
chicirc_100403	chi-miR-148b-5p
chicirc_100403	chi-miR-148b-3p
chicirc_100403	chi-miR-150
chicirc_100403	chi-miR-151-5p
chicirc_100403	chi-miR-151-3p
chicirc_100403	chi-miR-153
chicirc_100403	chi-miR-154a-5p
chicirc_100403	chi-miR-154a-3p
chicirc_100403	chi-miR-154b-5p
chicirc_100403	chi-miR-154b-3p
chicirc_100403	chi-miR-155-5p
chicirc_100403	chi-miR-155-3p
chicirc_100403	chi-miR-15a-5p
chicirc_100403	chi-miR-15a-3p
chicirc_100403	chi-miR-15b-5p
chicirc_100403	chi-miR-15b-3p
chicirc_100403	chi-miR-16a-5p
chicirc_100403	chi-miR-16a-3p
chicirc_100403	chi-miR-16b-5p
chicirc_100403	chi-miR-16b-3p
chicirc_100403	chi-miR-17-5p
chicirc_100403	chi-miR-17-3p
chicirc_100403	chi-miR-1814
chicirc_100403	chi-miR-181b-5p
chicirc_100403	chi-miR-181b-3p
chicirc_100403	chi-miR-181c-5p
chicirc_100403	chi-miR-181d
chicirc_100403	chi-miR-182
chicirc_100403	chi-miR-183
chicirc_100403	chi-miR-1839
chicirc_100403	chi-miR-184
chicirc_100403	chi-miR-186-5p
chicirc_100403	chi-miR-186-3p
chicirc_100403	chi-miR-187
chicirc_100403	chi-miR-188-5p
chicirc_100403	chi-miR-188-3p
chicirc_100403	chi-miR-18a-5p
chicirc_100403	chi-miR-18a-3p
chicirc_100403	chi-miR-18b-5p
chicirc_100403	chi-miR-18b-3p
chicirc_100403	chi-miR-190a-3p
chicirc_100403	chi-miR-191-5p
chicirc_100403	chi-miR-191-3p
chicirc_100403	chi-miR-192-5p
chicirc_100403	chi-miR-192-3p
chicirc_100403	chi-miR-193a
chicirc_100403	chi-miR-193b-5p
chicirc_100403	chi-miR-193b-3p
chicirc_100403	chi-miR-194
chicirc_100403	chi-miR-195-5p
chicirc_100403	chi-miR-195-3p
chicirc_100403	chi-miR-196a
chicirc_100403	chi-miR-196b
chicirc_100403	chi-miR-197-5p
chicirc_100403	chi-miR-197-3p
chicirc_100403	chi-miR-199a-5p
chicirc_100403	chi-miR-199a-3p
chicirc_100403	chi-miR-199b-5p
chicirc_100403	chi-miR-199b-3p
chicirc_100403	chi-miR-199c-5p
chicirc_100403	chi-miR-199c-3p
chicirc_100403	chi-miR-19a
chicirc_100403	chi-miR-19b-5p
chicirc_100403	chi-miR-19b-3p
chicirc_100403	chi-miR-200a
chicirc_100403	chi-miR-200b
chicirc_100403	chi-miR-200c
chicirc_103354	chi-let-7c-3p
chicirc_103354	chi-miR-101-5p
chicirc_103354	chi-miR-106a-5p
chicirc_103354	chi-miR-106b-5p
chicirc_103354	chi-miR-122
chicirc_103354	chi-miR-133a-5p
chicirc_103354	chi-miR-136-5p
chicirc_103354	chi-miR-136-3p
chicirc_103354	chi-miR-1388-5p
chicirc_103354	chi-miR-1388-3p
chicirc_103354	chi-miR-140-5p
chicirc_103354	chi-miR-144-3p
chicirc_103354	chi-miR-150
chicirc_103354	chi-miR-154b-3p
chicirc_103354	chi-miR-155-5p
chicirc_103354	chi-miR-16a-3p
chicirc_103354	chi-miR-17-5p
chicirc_103354	chi-miR-186-5p
chicirc_103354	chi-miR-188-3p
chicirc_104297	chi-miR-101-5p
chicirc_104297	chi-miR-101-3p
chicirc_104297	chi-miR-1197-3p
chicirc_104297	chi-miR-1271-5p
chicirc_104297	chi-miR-128-3p
chicirc_104297	chi-miR-129-5p
chicirc_104297	chi-miR-130a-5p
chicirc_104297	chi-miR-135a
chicirc_104297	chi-miR-135b-5p
chicirc_104297	chi-miR-135b-3p
chicirc_104297	chi-miR-140-3p
chicirc_104297	chi-miR-141
chicirc_104297	chi-miR-143-5p
chicirc_104297	chi-miR-145-5p
chicirc_104297	chi-miR-1468-5p
chicirc_104297	chi-miR-1468-3p
chicirc_104297	chi-miR-151-3p
chicirc_104297	chi-miR-16a-3p
chicirc_104297	chi-miR-17-3p
chicirc_104297	chi-miR-181b-5p
chicirc_104297	chi-miR-181c-5p
chicirc_104297	chi-miR-181d
chicirc_104297	chi-miR-182
chicirc_104297	chi-miR-200a
chicirc_106817	chi-miR-106b-3p
chicirc_106817	chi-miR-1271-3p
chicirc_106817	chi-miR-197-5p
chicirc_109497	chi-miR-135a
chicirc_109497	chi-miR-135b-5p
chicirc_109497	chi-miR-1388-3p
chicirc_110383	chi-miR-103-5p
chicirc_110383	chi-miR-124a
chicirc_110383	chi-miR-127-3p
chicirc_110383	chi-miR-1291
chicirc_110383	chi-miR-1306-3p
chicirc_110383	chi-miR-130a-5p
chicirc_110383	chi-miR-1343
chicirc_110383	chi-miR-136-3p
chicirc_110383	chi-miR-1388-3p
chicirc_110383	chi-miR-154b-5p
chicirc_110383	chi-miR-181b-3p
chicirc_110383	chi-miR-187
chicirc_110383	chi-miR-191-3p
chicirc_110383	chi-miR-196a
chicirc_110383	chi-miR-196b
chicirc_110383	chi-miR-197-3p
chicirc_110383	chi-miR-199a-5p
chicirc_110383	chi-miR-199b-5p
chicirc_110383	chi-miR-199c-5p
chicirc_110734	chi-let-7a-3p
chicirc_110734	chi-let-7b-3p
chicirc_110734	chi-let-7f-3p
chicirc_110734	chi-let-7g-3p
chicirc_110734	chi-miR-1271-5p
chicirc_110734	chi-miR-1291
chicirc_110734	chi-miR-130a-3p
chicirc_110734	chi-miR-130b-3p
chicirc_110734	chi-miR-133a-5p
chicirc_110734	chi-miR-181b-5p
chicirc_110734	chi-miR-181c-5p
chicirc_110734	chi-miR-181d
chicirc_110734	chi-miR-192-3p
chicirc_110734	chi-miR-19a
chicirc_110734	chi-miR-19b-3p
chicirc_112201	chi-miR-101-5p
chicirc_112201	chi-miR-130b-5p
chicirc_112201	chi-miR-197-5p
chicirc_112776	chi-miR-1271-5p
chicirc_112776	chi-miR-1306-5p
chicirc_112776	chi-miR-199a-3p
chicirc_112776	chi-miR-199b-3p
chicirc_112776	chi-miR-199c-3p
chicirc_114269	chi-miR-134
chicirc_115031	chi-miR-127-5p
chicirc_115031	chi-miR-133a-5p
chicirc_115031	chi-miR-135b-3p
chicirc_115031	chi-miR-1468-3p
chicirc_115031	chi-miR-197-5p
chicirc_115097	chi-let-7g-3p
chicirc_115097	chi-miR-122
chicirc_115097	chi-miR-145-5p
chicirc_115097	chi-miR-182
chicirc_115492	chi-miR-10a-5p
chicirc_115492	chi-miR-10b-5p
chicirc_115492	chi-miR-126-5p
chicirc_115492	chi-miR-16b-3p
chicirc_115492	chi-miR-17-3p
chicirc_115492	chi-miR-1814
chicirc_115492	chi-miR-181b-5p
chicirc_115492	chi-miR-181c-5p
chicirc_115492	chi-miR-181c-3p
chicirc_115492	chi-miR-181d
chicirc_115492	chi-miR-200b
chicirc_116507	chi-miR-128-3p
chicirc_116507	chi-miR-134
chicirc_116507	chi-miR-141
chicirc_116507	chi-miR-155-5p
chicirc_116507	chi-miR-182
chicirc_116507	chi-miR-188-3p
chicirc_116507	chi-miR-195-3p
chicirc_116507	chi-miR-200a
chicirc_116849	chi-let-7g-3p
chicirc_116849	chi-miR-103-3p
chicirc_116849	chi-miR-106a-5p
chicirc_116849	chi-miR-106a-3p
chicirc_116849	chi-miR-106b-5p
chicirc_116849	chi-miR-107-3p
chicirc_116849	chi-miR-10b-3p
chicirc_116849	chi-miR-1248-5p
[truncated: 1,910 more rows]
