# Supplementary material for: Selection and Regulatory Network Analysis of Differential CircRNAs in the Hypothalamus of Goats with High and Low Reproductive Capacity
Source: Int J Mol Sci. 2024 Sep 28;25(19):10479. doi: 10.3390/ijms251910479 (PMC11476610; doi:10.3390/ijms251910479)
Supplement: Supplementary file 1 [file ijms-25-10479-s001.zip › Table S6.xlsx]

## Sheet: Sheet1
Table S6 Sequence of primers for RT-qPCR
Name		Sequence（5'→3'）
chicirc_050595	F	AAGGCTTCCTTACTTCGGCT
	R	GGATTTAATGCCTCGGCCCT
chicirc_081287	F	CCAGGTCTATCCAGCAGCC
	R	AGAATCCTCGCTCACAAGCA
chicirc_020599	F	GGCAGGCTGCTCTTTATGGA
	R	GTCATGATGCTAGGAGGGCA
chicirc_190900	F	ACGTAACATCCAGAGACCGT
	R	TGACGGTAGTCACCTTGCTG
chicirc_016207	F	GGACTACAACACAGCCGCGC
	R	GAGAGTTCCTCCTTCCAGAAC
chicirc_145345	F	GAAGCCACTAAAGCAGTTACGG
	R	GTTAACACCCTGGTATCTGGTG
GAPDH	F	GTTTGTGATGGGCGTGAACC
	R	GCGTGGACAGTGGTCATAAGT
